# Supplementary material for: Composted Cattle Manure Increases Microbial Activity and Soil Fertility More Than Composted Swine Manure in a Submerged Rice Paddy
Source: Front Microbiol. 2017 Sep 5;8:1702. doi: 10.3389/fmicb.2017.01702 (PMC5591829; doi:10.3389/fmicb.2017.01702)
Supplement: Supplementary file 2 [file Data_Sheet_2.XLSX]

## Sheet: Sheet1
Appendix 1. Bacterial species identified in bare soil, control (NPK), CCM and CSM treatments
Bare soil			Control			Composted cattle manure (CCM)			Composted swine manure (CSM)
	Read	Relative abundance (%)		Read	Relative abundance (%)		Read	Relative abundance (%)		Read	Relative abundance (%)
Unclassified	149604	59.0319	Unclassified	207076	54.882	Unclassified	160667	54.8004	Unclassified	193931	53.9575
Megasphaera hominis	7765	3.06398	Nocardioides islandensis	12312	3.26309	Magnetospirillum bellicus	5529	1.88583	Nocardioides islandensis	13075	3.63787
Vogesella perlucida	5489	2.16589	Megasphaera hominis	11336	3.00442	Azospirillum zeae	5348	1.8241	Segetibacter aerophilus	9555	2.65849
Moorella glycerini	4440	1.75197	Chondromyces pediculatus	10195	2.70201	Magnetospirillum magnetotacticum	5334	1.81932	Chitinophaga soli	9519	2.64848
Actinoallomurus luridus	4391	1.73263	Ramlibacter tataouinensis	6705	1.77705	Clostridium alkalicellulosi	4503	1.53588	Pelobacter acetylenicus	8828	2.45622
Edaphobacter modestus	3499	1.38066	Vogesella perlucida	5295	1.40335	Nocardioides islandensis	4227	1.44175	Aeromicrobium ponti	6471	1.80043
Chondromyces pediculatus	3385	1.33568	Aeromicrobium ponti	4408	1.16827	Propionispora hippei	3243	1.10612	Luteibacter anthropi	6036	1.6794
Pelotomaculum isophthalicicum	3098	1.22243	Segetibacter aerophilus	3644	0.965782	Pseudomonas balearica	2846	0.970715	Arenimonas malthae	4665	1.29795
Pelobacter acetylenicus	1964	0.774971	Edaphobacter modestus	3233	0.856853	Chondromyces pediculatus	2829	0.964916	Dyella ginsengisoli	4350	1.2103
Asticcacaulis taihuensis	1928	0.760765	Pelobacter acetylenicus	2973	0.787944	Geobacter bemidjiensis	2761	0.941723	Aeromicrobium marinum	4209	1.17107
Nocardioides islandensis	1892	0.74656	Actinoallomurus luridus	2941	0.779463	Clostridium caenicola	2370	0.808361	Dokdonella fugitiva	4199	1.16829
Candidatus Scalindua brodae	1855	0.73196	Moorella glycerini	2875	0.761971	Clostridium frigoris	2198	0.749695	Bacillus aryabhattai	3665	1.01971
Peptoniphilus coxii	1845	0.728015	Pelotomaculum isophthalicicum	2866	0.759586	Pleomorphomonas oryzae	2110	0.71968	Acidobacterium capsulatum	2744	0.763465
Chitinophaga soli	1699	0.670405	Candidatus Scalindua brodae	2694	0.714	Thermomonas fusca	2081	0.709788	Pimelobacter simplex	2607	0.725347
Tepidanaerobacter syntrophicus	1656	0.653437	Hyphomicrobium vulgare	2422	0.641911	Azospirillum halopraeferens	1799	0.613604	Tepidanaerobacter syntrophicus	2333	0.649112
Caldilinea tarbellica	1592	0.628184	Tepidanaerobacter syntrophicus	2244	0.594735	Variovorax boronicumulans	1789	0.610193	Luteibacter yeojuensis	2301	0.640209
Kribbella ginsengisoli	1374	0.542164	Bacillus aryabhattai	1951	0.51708	Aeromicrobium ponti	1667	0.568581	Chondromyces pediculatus	2208	0.614333
Geothrix fermentans	1343	0.529931	Chitinophaga soli	1922	0.509394	Geobacter uraniireducens	1603	0.546752	Uliginosibacterium gangwonense	2168	0.603204
Segetibacter aerophilus	1342	0.529537	Caldilinea tarbellica	1770	0.469109	Pseudomonas xanthomarina	1603	0.546752	Gemmatimonas aurantiaca	2037	0.566756
Caldithrix palaeochoryensis	1275	0.5031	Nitrospira moscoviensis	1546	0.409742	Bacillus niacini	1570	0.535496	Vogesella perlucida	2015	0.560635
Desulfovibrio oryzae	1259	0.496786	Rhodovibrio sodomensis	1525	0.404176	Pseudomonas stutzeri	1522	0.519124	Nitrospira moscoviensis	1947	0.541715
Propionivibrio limicola	1190	0.46956	Kribbella ginsengisoli	1503	0.398345	Vogesella perlucida	1493	0.509233	Rhodovibrio sodomensis	1894	0.526969
Uliginosibacterium gangwonense	1121	0.442333	Uliginosibacterium gangwonense	1488	0.39437	Azospirillum rugosum	1429	0.487404	Moorella glycerini	1557	0.433205
Ramlibacter tataouinensis	1100	0.434047	Dokdonella fugitiva	1290	0.341893	Clostridium termitidis	1337	0.456024	Mesorhizobium septentrionale	1434	0.398983
Thermovenabulum ferriorganovorum	1086	0.428522	Solirubrobacter soli	1184	0.3138	Tepidanaerobacter syntrophicus	1207	0.411684	Ramlibacter tataouinensis	1380	0.383958
Methanocorpusculum parvum	1044	0.41195	Longilinea arvoryzae	1161	0.307704	Clostridium cellulolyticum	1141	0.389173	Edaphobacter modestus	1338	0.372273
Steroidobacter denitrificans	1020	0.40248	Luteibacter anthropi	1151	0.305053	Azospirillum picis	1122	0.382692	Caldanaerobacter hydrothermalis	1249	0.34751
Runella limosa	898	0.35434	Arenimonas malthae	1139	0.301873	Pedobacter insulae	1109	0.378258	Erythromicrobium ramosum	1222	0.339998
Nitrospira moscoviensis	895	0.353156	Azospirillum rugosum	1103	0.292332	Chelatococcus daeguensis	1075	0.366661	Virgibacillus salexigens	1201	0.334155
Nitrosococcus watsoni	867	0.342108	Azospirillum halopraeferens	1100	0.291537	Megasphaera hominis	1063	0.362569	Bacillus arbutinivorans	1117	0.310784
Geobacter pickeringii	865	0.341319	Thermobaculum terrenum	1092	0.289416	Chitinophaga soli	1059	0.361204	Bacillus horneckiae	1115	0.310227
Longilinea arvoryzae	835	0.329481	Aeromicrobium marinum	1080	0.286236	Uliginosibacterium gangwonense	1027	0.35029	Thermoanaerobacter inferii	1104	0.307167
Rhodovibrio sodomensis	832	0.328297	Steroidobacter denitrificans	1079	0.285971	Segetibacter aerophilus	967	0.329825	Desulfacinum subterraneum	1096	0.304941
Aeromicrobium ponti	736	0.290417	Caldithrix palaeochoryensis	1058	0.280405	Erythromicrobium ramosum	957	0.326414	Azospirillum rugosum	925	0.257363
Arenimonas malthae	729	0.287654	Desulfovibrio oryzae	1057	0.28014	Alkaliphilus crotonatoxidans	913	0.311406	Bacillus funiculus	882	0.245399
Azospirillum rugosum	681	0.268714	Geobacter pickeringii	971	0.257347	Pedobacter kwangyangensis	818	0.279004	Megasphaera hominis	862	0.239835
Acholeplasma cavigenitalium	631	0.248985	Actinokineospora inagensis	959	0.254167	Oscillospira eae	729	0.248648	Bacillus niacini	849	0.236218
Desulfomonile tiedjei	625	0.246617	Chloroflexus aurantiacus	927	0.245686	Moorella glycerini	724	0.246942	Thermomonas dokdonensis	845	0.235105
Luteibacter anthropi	575	0.226888	Euzebya tangerina	921	0.244096	Blautia coccoides	713	0.24319	Sphingopyxis ginsengisoli	799	0.222306
Dechloromonas hortensis	548	0.216234	Kouleothrix aurantiaca	907	0.240385	Clostridium saccharoperbutylacetonicum	695	0.237051	Telmatospirillum siberiense	778	0.216464
Azospirillum halopraeferens	547	0.215839	Bacillus funiculus	826	0.218917	Dysgonomonas wimpennyi	672	0.229206	Bradyrhizobium pachyrhizi	773	0.215072
Thermodesulfovibrio thiophilus	527	0.207948	Nitrosococcus watsoni	796	0.210967	Shinella fusca	657	0.22409	Symbiobacterium toebii	771	0.214516
Gemmatimonas aurantiaca	511	0.201634	Erythromicrobium ramosum	775	0.205401	Azospirillum palatum	656	0.223749	Bacillus fumarioli	763	0.21229
Sulfobacillus yellowstonensis	505	0.199267	Chelatococcus daeguensis	750	0.198775	Geobacter uraniireducens	650	0.221702	Acidisoma tundrae	753	0.209508
Clostridium thermosuccinogenes	492	0.194137	Bacillus horneckiae	742	0.196655	Rhodovibrio sodomensis	649	0.221361	Flavisolibacter ginsengisoli	706	0.196431
Erythromicrobium ramosum	478	0.188613	Propionivibrio limicola	723	0.191619	Luteibacter anthropi	641	0.218633	Frankia alni	634	0.176398
Desulfonatronum thiosulfatophilum	477	0.188218	Mycobacterium pinnipedii	715	0.189499	Sphingopyxis ginsengisoli	638	0.217609	Limnobacter litoralis	616	0.17139
Thermomonas dokdonensis	473	0.18664	Desulfonatronum thiosulfatophilum	708	0.187644	Oleomonas sagaranensis	636	0.216927	Paenibacillus gansuensis	611	0.169999
Thiobacillus sajanensis	469	0.185062	Thiobacillus sajanensis	699	0.185258	Candidatus Scalindua brodae	624	0.212834	Mesorhizobium camelthorni	602	0.167495
Leptothrix discophora	428	0.168884	Methanocorpusculum parvum	670	0.177572	Pelobacter acetylenicus	617	0.210447	Acholeplasma cavigenitalium	599	0.16666
Rhodocyclus purpureus	428	0.168884	Thermovenabulum ferriorganovorum	646	0.171211	Actinoallomurus luridus	606	0.206695	Anaerobranca zavarzinii	572	0.159148
Methyloversatilis universalis	410	0.161781	Desulfomonile tiedjei	641	0.169886	Kribbella ginsengisoli	598	0.203966	Rhodanobacter thiooxydans	567	0.157757
Dokdonella fugitiva	388	0.1531	Pimelobacter simplex	633	0.167766	Aeromicrobium marinum	589	0.200896	Pullulanibacillus naganoensis	563	0.156644
Emticicia oligotrophica	385	0.151916	Sulfobacillus yellowstonensis	622	0.164851	Bacillus fumarioli	586	0.199873	Methylobacillus flagellatus	552	0.153583
Johnsonella ignava	378	0.149154	Asticcacaulis taihuensis	612	0.1622	Clostridium histolyticum	575	0.196121	Novosphingobium acidiphilum	552	0.153583
Novosphingobium acidiphilum	370	0.145998	Bacillus niacini	597	0.158225	Thermodesulfovibrio thiophilus	550	0.187594	Oxalobacter vibrioformis	524	0.145793
Desulfosarcina cetonica	367	0.144814	Acholeplasma cavigenitalium	586	0.155309	Edaphobacter modestus	522	0.178044	Lewinella antarctica	506	0.140785
Denitratisoma oestradiolicum	354	0.139684	Peptoniphilus coxii	553	0.146563	Peptoniphilus coxii	515	0.175656	Candidatus Liberibacter solanacearum	492	0.136889
Thermomonas haemolytica	334	0.131792	Dactylosporangium maewongense	536	0.142058	Nitrosococcus watsoni	507	0.172928	Luteibacter rhizovicinus	484	0.134664
Hyphomicrobium vulgare	321	0.126663	Cohnella soli	534	0.141528	Herbaspirillum chlorophenolicum	493	0.168153	Actinoallomurus luridus	458	0.12743
Euzebya tangerina	315	0.124295	Mesorhizobium septentrionale	529	0.140203	Acidovorax temperans	488	0.166447	Bacillus asahii	430	0.119639
Thermobaculum terrenum	308	0.121533	Novosphingobium acidiphilum	519	0.137552	Caldilinea tarbellica	484	0.165083	Kineosporia mikuniensis	430	0.119639
Lactobacillus intermedius	299	0.117982	Schlegelella aquatica	495	0.131191	Desulfosporomusa polytropa	480	0.163719	Saccharopolyspora shandongensis	429	0.119361
Bacillus aryabhattai	288	0.113641	Exiguobacterium taiwanense	491	0.130131	Aminiphilus circumscriptus	477	0.162695	Luteimonas aquatica	424	0.11797
Exiguobacterium taiwanense	273	0.107722	Desulfosarcina cetonica	461	0.12218	Pelotomaculum isophthalicicum	456	0.155533	Bacillus thioparans	417	0.116022
Carboxydocella ferrireducens	271	0.106933	Gemmatimonas aurantiaca	461	0.12218	Blautia wexlerae	454	0.154851	Bacillus siralis	394	0.109623
Skermanella aerolata	268	0.105749	Micromonospora halophytica	455	0.12059	Enterobacter amnigenus	434	0.148029	Bacillus pocheonensis	392	0.109066
Desulfacinum subterraneum	260	0.102593	Bacillus arbutinivorans	452	0.119795	Candidatus Tammella caduceiae	433	0.147688	Paenibacillus contaminans	388	0.107953
Solirubrobacter soli	259	0.102198	Methyloversatilis universalis	443	0.11741	Agrobacterium viscosum	432	0.147347	Thermomonas haemolytica	369	0.102667
Schlegelella aquatica	255	0.10062	Desulfacinum subterraneum	442	0.117145	Clostridium magnum	430	0.146665	Roseomonas terpenica	361	0.100441
Rhodothermus clarus	254	0.100225	Frankia alni	428	0.113434	Arenimonas malthae	418	0.142572	Nitrosococcus watsoni	359	0.0998848
Gluconobacter morbifer	252	0.0994361	Skermanella aerolata	422	0.111844	Ramlibacter tataouinensis	418	0.142572	Paenibacillus caespitis	346	0.0962678
Sporotomaculum syntrophicum	252	0.0994361	Gluconobacter morbifer	413	0.109459	Thermovenabulum ferriorganovorum	416	0.14189	Planifilum fimeticola	303	0.0843039
Ammonifex thiophilus	245	0.096674	Bacillus fumarioli	408	0.108134	Bacillus aryabhattai	413	0.140866	Ectothiorhodospira haloalkaliphila	293	0.0815216
Kineosporia mikuniensis	244	0.0962794	Acidobacterium capsulatum	398	0.105483	Sedimentibacter hydroxybenzoicus	409	0.139502	Pontibacter korlensis	291	0.0809651
Actinokineospora inagensis	237	0.0935173	Mesorhizobium camelthorni	390	0.103363	Sedimentibacter saalensis	394	0.134386	Bacillus hwajinpoensis	287	0.0798522
Flavisolibacter ginsengisoli	237	0.0935173	Leptothrix discophora	381	0.100978	Nitrospira moscoviensis	391	0.133362	Nitrosovibrio tenuis	283	0.0787393
Telmatospirillum siberiense	234	0.0923336	Thermomonas dokdonensis	364	0.0964721	Hyphomicrobium vulgare	378	0.128928	Methanocorpusculum parvum	282	0.0784611
Desulfurispora thermophila	233	0.091939	Oxalobacter vibrioformis	360	0.095412	Rhodanobacter thiooxydans	375	0.127905	Dactylosporangium maewongense	281	0.0781828
Propionivibrio dicarboxylicus	227	0.0895714	Sporotomaculum syntrophicum	355	0.0940868	Thermomonas haemolytica	370	0.1262	Desulfovibrio oryzae	279	0.0776263
Luteimonas aquatica	225	0.0887823	Hyphomicrobium aestuarii	347	0.0919666	Dokdonella fugitiva	365	0.124494	Azospirillum palatum	275	0.0765134
Ectothiorhodospira haloalkaliphila	221	0.0872039	Sphaerisporangium rubeum	341	0.0903764	Thermomonas koreensis	362	0.123471	Janibacter anophelis	275	0.0765134
Caloramator uzoniensis	220	0.0868093	Phycicoccus dokdonensis	331	0.087726	Caloramator mitchellensis	355	0.121083	Granulicella tundricola	272	0.0756787
Thermus rehai	216	0.085231	Thermoanaerobacter inferii	331	0.087726	Solirubrobacter soli	352	0.12006	Bacillus shandongensis	259	0.0720617
Candidatus Koribacter versatilis	215	0.0848364	Bacillus pocheonensis	329	0.087196	Oxalobacter vibrioformis	346	0.118014	Francisella hispaniensis	245	0.0681665
Chlorobaculum limnaeum	196	0.0773392	Runella limosa	326	0.0864009	Bacillus azotoformans	337	0.114944	Sphingopyxis granuli	239	0.0664971
Anaerolinea thermolimosa	192	0.0757609	Methylosinus pucelana	323	0.0856058	Desulfitobacterium chlororespirans	330	0.112557	Clostridium alkalicellulosi	236	0.0656624
Aeromicrobium marinum	186	0.0733933	Bradyrhizobium pachyrhizi	314	0.0832205	Dyella ginsengisoli	320	0.109146	Aurantimonas litoralis	234	0.065106
Bellilinea caldifistulae	185	0.0729988	Nonomuraea maheshkhaliensis	308	0.0816303	Candidatus Contubernalis alkalaceticum	309	0.105394	Methyloversatilis universalis	230	0.063993
Opitutus terrae	177	0.0698421	Telmatospirillum siberiense	306	0.0811002	Novosphingobium acidiphilum	308	0.105053	Bacillus boroniphilus	229	0.0637148
Burkholderia brasilensis	174	0.0686583	Carboxydocella ferrireducens	298	0.0789799	Bartonella rochalimae	296	0.10096	Skermanella aerolata	224	0.0623237
Oxalobacter vibrioformis	162	0.0639232	Dechloromonas hortensis	286	0.0757995	Eggerthella sinensis	289	0.0985722	Ammoniphilus oxalivorans	221	0.061489
Blautia wexlerae	158	0.0623449	Streptomyces kagawaensis	285	0.0755345	Thermobaculum terrenum	280	0.0955025	Bacillus firmus	209	0.0581502
Methylosinus acidophilus	158	0.0623449	Denitratisoma oestradiolicum	282	0.0747394	Steroidobacter denitrificans	273	0.093115	Actinomyces naturae	207	0.0575937
Thiorhodococcus pfennigii	158	0.0623449	Desulfurispora thermophila	281	0.0744744	Denitrobacter permanens	272	0.0927739	Paenibacillus glycanilyticus	204	0.0567591
Desulfovibrio tunisiensis	154	0.0607665	Luteimonas aquatica	281	0.0744744	Caulobacter crescentus	269	0.0917506	Longilinea arvoryzae	203	0.0564808
Planifilum fimeticola	153	0.0603719	Bacillus shandongensis	273	0.0723541	Desulfosporosinus auripigmenti	268	0.0914096	Bacillus cereus	202	0.0562026
Francisella hispaniensis	149	0.0587936	Anaerolinea thermolimosa	268	0.0710289	Longilinea arvoryzae	267	0.0910685	Thermobaculum terrenum	202	0.0562026
Bacillus funiculus	148	0.058399	Bacillus siralis	266	0.0704989	Geobacter bremensis	254	0.0866344	Bacillus litoralis	198	0.0550897
Acidobacterium capsulatum	147	0.0580044	Acidisoma tundrae	260	0.0689087	Skermanella aerolata	254	0.0866344	Chelatococcus daeguensis	198	0.0550897
Thermodesulfovibrio aggregans	146	0.0576098	Clostridium alkalicellulosi	255	0.0675835	Carboxydocella ferrireducens	252	0.0859523	Anaerobacillus alkalilacustre	196	0.0545332
Lysobacter yangpyeongensis	144	0.0568207	Methylosinus acidophilus	253	0.0670534	Enterobacter hormaechei	250	0.0852701	Gluconobacter morbifer	193	0.0536985
Niabella soli	144	0.0568207	Sporichthya polymorpha	247	0.0654632	Clostridium thermosuccinogenes	249	0.084929	Sulfobacillus yellowstonensis	190	0.0528638
Granulicella tundricola	142	0.0560315	Chlorobaculum limnaeum	242	0.0641381	Gluconobacter morbifer	245	0.0835647	Paenibacillus dendritiformis	185	0.0514727
Mycobacterium pinnipedii	142	0.0560315	Bacillus asahii	240	0.063608	Geobacter pickeringii	243	0.0828825	Pontibacter niistensis	185	0.0514727
Bifidobacterium bombi	140	0.0552423	Burkholderia brasilensis	240	0.063608	Blautia hansenii	242	0.0825415	Runella limosa	182	0.050638
Lautropia mirabilis	139	0.0548477	Kineosporia mikuniensis	237	0.0628129	Actinokineospora inagensis	237	0.0808361	Caldilinea tarbellica	181	0.0503598
Sphingopyxis ginsengisoli	135	0.0532694	Curvibacter gracilis	235	0.0622828	Methylotenera versatilis	237	0.0808361	Pullulanibacillus mentitum	178	0.0495251
Aminiphilus circumscriptus	132	0.0520856	Variovorax dokdonensis	235	0.0622828	Peptococcus niger	237	0.0808361	Burkholderia lata	172	0.0478557
Actinomyces naturae	130	0.0512964	Dyella ginsengisoli	234	0.0620178	Methanocorpusculum parvum	233	0.0794717	Blastochloris gulmargensis	170	0.0472992
Heliorestis baculata	128	0.0505072	Thermomonas haemolytica	234	0.0620178	Rhizobium alamii	230	0.0784485	Chlorobaculum limnaeum	169	0.047021
Thermodesulfatator atlanticus	125	0.0493235	Halomonas fontilapidosi	233	0.0617528	Pimelobacter simplex	228	0.0777663	Bacillus aerophilus	168	0.0467427
Thermoanaerobacter inferii	124	0.0489289	Geothrix fermentans	230	0.0609577	Pseudomonas chloritidismutans	228	0.0777663	Bacteroides sartorii	168	0.0467427
Azospirillum palatum	123	0.0485343	Aeromicrobium ginsengisoli	228	0.0604276	Bacillus arbutinivorans	227	0.0774253	Hyphomicrobium vulgare	164	0.0456298
Bacillus horneckiae	119	0.046956	Paracoccus alkenifer	228	0.0604276	Selenomonas infelix	227	0.0774253	Candidatus Koribacter versatilis	161	0.0447951
Symbiobacterium toebii	119	0.046956	Blautia wexlerae	225	0.0596325	Acholeplasma cavigenitalium	225	0.0767431	Devosia ginsengisoli	159	0.0442387
Gallionella ferruginea	118	0.0465614	Streptomyces thermoluteus	223	0.0591024	Bacillus ginsenggisoli	222	0.0757199	Janthinobacterium agaricidamnosum	158	0.0439604
Cohnella soli	115	0.0453776	Deferribacter autotrophicus	221	0.0585724	Desulfovibrio oryzae	213	0.0726501	Blautia coccoides	157	0.0436822
Dysgonomonas wimpennyi	113	0.0445884	Caloramator uzoniensis	220	0.0583073	Flavobacterium subsaxonicum	207	0.0706037	Lautropia mirabilis	157	0.0436822
Desulfotomaculum indicum	112	0.0441938	Planifilum fimeticola	220	0.0583073	Limnobacter litoralis	206	0.0702626	Devosia geojensis	155	0.0431258
Methylosinus pucelana	112	0.0441938	Desulfotomaculum indicum	215	0.0569822	Clostridium cellulovorans	205	0.0699215	Propionispora hippei	154	0.0428475
Sphingobacterium shayense	112	0.0441938	Streptomyces roseogilvus	214	0.0567171	Mesorhizobium septentrionale	205	0.0699215	Anoxybacillus ayderensis	152	0.0422911
Thioalkalivibrio jannaschii	112	0.0441938	Janibacter anophelis	212	0.0561871	Thermomonas dokdonensis	205	0.0699215	Legionella cherrii	152	0.0422911
Deferribacter autotrophicus	111	0.0437992	Luteibacter yeojuensis	211	0.055922	Azospirillum canadense	203	0.0692393	Devosia limi	151	0.0420128
Atopobium fossor	110	0.0434047	Caldanaerobacter hydrothermalis	210	0.055657	Caldithrix palaeochoryensis	203	0.0692393	Solirubrobacter soli	151	0.0420128
Nitrincola lacisaponensis	109	0.0430101	Virgibacillus salexigens	210	0.055657	Dethiobacter alkaliphilus	201	0.0685572	Sphingomonas dokdonensis	151	0.0420128
Desulfovibrio psychrotolerans	107	0.0422209	Ectothiorhodospira haloalkaliphila	208	0.0551269	Anaeromyxobacter dehalogenans	194	0.0661696	Aeromicrobium kwangyangensis	150	0.0417346
Thermosipho ferriphilus	106	0.0418263	Heliorestis baculata	201	0.0532717	Cupriavidus taiwanensis	191	0.0651464	Phenylobacterium mobile	147	0.0408999
Kosmotoga arenicorallina	105	0.0414317	Actinocatenispora silicis	200	0.0530067	Euzebya tangerina	187	0.063782	Selenomonas infelix	146	0.0406217
Methylonatrum kenyense	104	0.0410371	Lautropia mirabilis	200	0.0530067	Veillonella montpellierensis	187	0.063782	Hydrogenophilus hirschii	145	0.0403435
Bifidobacterium subtile	103	0.0406425	Azospirillum palatum	197	0.0522116	Desulfonatronum thiosulfatophilum	186	0.063441	Ralstonia insidiosa	143	0.039787
Blautia coccoides	102	0.040248	Rhodocyclus purpureus	194	0.0514165	Xanthomonas oryzae	185	0.0630999	Phenylobacterium lituiforme	142	0.0395088
Dyella ginsengisoli	102	0.040248	Actinomyces naturae	193	0.0511514	Acholeplasma parvum	181	0.0617356	Clostridium saccharoperbutylacetonicum	141	0.0392305
Chromobacterium subtsugae	101	0.0398534	Bifidobacterium bombi	192	0.0508864	Thauera mechernichensis	180	0.0613945	Modestobacter marinus	141	0.0392305
Propionispora hippei	101	0.0398534	Nisaea nitritireducens	192	0.0508864	Geobacter toluenoxydans	179	0.0610534	Nocardioides lentus	141	0.0392305
Thioalkalimicrobium sibiricum	99	0.0390642	Cystobacter armeniaca	189	0.0500913	Lautropia mirabilis	178	0.0607123	Bacillus mucilaginosus	140	0.0389523
Clostridium caenicola	98	0.0386696	Symbiobacterium toebii	187	0.0495612	Frankia alni	174	0.059348	Sphingomonas oligophenolica	140	0.0389523
Hyphomicrobium aestuarii	98	0.0386696	Rhodanobacter thiooxydans	185	0.0490312	Pontibacter korlensis	171	0.0583248	Mesorhizobium opportunistum	138	0.0383958
Micromonospora halophytica	98	0.0386696	Sphingopyxis ginsengisoli	184	0.0487661	Desulfotomaculum reducens	168	0.0573015	Methylobacterium goesingense	138	0.0383958
Novosphingobium yangbajingensis	97	0.038275	Kitasatospora paranensis	183	0.0485011	Desulfurispora thermophila	168	0.0573015	Sphingomonas wittichii	138	0.0383958
Mesorhizobium camelthorni	96	0.0378804	Thiorhodococcus pfennigii	183	0.0485011	Mycobacterium pinnipedii	168	0.0573015	Thiorhodospira sibirica	137	0.0381176
Candidatus Amoebophilus asiaticus	95	0.0374859	Granulicella tundricola	181	0.047971	Symbiobacterium toebii	167	0.0569604	Clostridium magnum	134	0.0372829
Bacillus niacini	92	0.0363021	Blautia coccoides	180	0.047706	Thermoanaerobacterium islandicum	165	0.0562783	Blastococcus aggregatus	133	0.0370047
Frankia alni	92	0.0363021	Thermodesulfovibrio thiophilus	178	0.0471759	Bacillus horneckiae	162	0.055255	Candidatus Amoebophilus asiaticus	133	0.0370047
Mesorhizobium septentrionale	91	0.0359075	Rhodothermus clarus	176	0.0466459	Desulfomonile tiedjei	157	0.0535496	Candidatus Scalindua brodae	130	0.03617
Virgibacillus salexigens	91	0.0359075	Desulfovibrio tunisiensis	175	0.0463808	Desulfotomaculum indicum	157	0.0535496	Campylobacter canadensis	124	0.0345006
Fervidobacterium pennivorans	90	0.0355129	Propionispora hippei	175	0.0463808	Lysinibacillus xylanilyticus	156	0.0532085	Paenibacillus vortex	124	0.0345006
Bacillus arbutinivorans	89	0.0351183	Syntrophobacter wolinii	174	0.0461158	Sulfobacillus yellowstonensis	155	0.0528675	Planococcus maritimus	120	0.0333877
Lewinella antarctica	89	0.0351183	Flavisolibacter ginsengisoli	173	0.0458508	Anaerotruncus colihominis	152	0.0518442	Pelotomaculum isophthalicicum	119	0.0331094
Rhodanobacter thiooxydans	86	0.0339346	Methylobacterium goesingense	172	0.0455857	Clostridium straminisolvens	148	0.0504799	Thiorhodococcus pfennigii	118	0.0328312
Streptomyces sclerotialus	86	0.0339346	Thermodesulfovibrio aggregans	172	0.0455857	Propionivibrio limicola	146	0.0497977	Denitratisoma oestradiolicum	115	0.0319965
Peptococcus niger	85	0.03354	Myxococcus fulvus	168	0.0445256	Mesorhizobium camelthorni	145	0.0494567	Devosia terrae	115	0.0319965
Phenylobacterium mobile	84	0.0331454	Streptomyces plumbeus	165	0.0437305	Methylosinus pucelana	145	0.0494567	Kaistobacter terrae	115	0.0319965
Chelatococcus daeguensis	83	0.0327508	Novosphingobium yangbajingensis	164	0.0434655	Runella limosa	144	0.0491156	Kribbella ginsengisoli	114	0.0317183
Nisaea nitritireducens	82	0.0323562	Paenibacillus glycanilyticus	159	0.0421403	Syntrophomonas sapovorans	142	0.0484334	Thermodesulfatator atlanticus	114	0.0317183
Curvibacter gracilis	81	0.0319616	Aeromicrobium kwangyangensis	152	0.0402851	Caloramator uzoniensis	141	0.0480923	Cohnella thermotolerans	109	0.0303271
Pimelobacter simplex	81	0.0319616	Candidatus Koribacter versatilis	149	0.03949	Pelotomaculum thermopropionicum	140	0.0477513	Novosphingobium aromaticivorans	109	0.0303271
Halomonas fontilapidosi	78	0.0307778	Candidatus Tammella caduceiae	149	0.03949	Sphingopyxis granuli	134	0.0457048	Blautia wexlerae	108	0.0300489
Arcanobacterium bernardiae	77	0.0303833	Geobacter toluenoxydans	149	0.03949	Erwinia billingiae	133	0.0453637	Bacillus humi	105	0.0292142
Campylobacter canadensis	77	0.0303833	Atopobium fossor	148	0.0392249	Geothrix fermentans	132	0.0450226	Microbacterium esteraromaticum	104	0.028936
Clostridium alkalicellulosi	77	0.0303833	Paenibacillus dendritiformis	148	0.0392249	Methylobacterium dankookense	132	0.0450226	Devosia insulae	103	0.0286578
Helicobacter suncus	77	0.0303833	Azospirillum zeae	142	0.0376347	Roseomonas terpenica	131	0.0446815	Asticcacaulis taihuensis	102	0.0283795
Amaricoccus macauensis	75	0.0295941	Aminiphilus circumscriptus	139	0.0368396	Lachnospira pectinoschiza	130	0.0443404	Aurantimonas manganoxydans	102	0.0283795
Luteibacter yeojuensis	75	0.0295941	Lysobacter yangpyeongensis	136	0.0360445	Bellilinea caldifistulae	129	0.0439994	Clostridium thermosuccinogenes	99	0.0275448
Sphingopyxis granuli	75	0.0295941	Methylobacterium dankookense	135	0.0357795	Flavisolibacter ginsengisoli	129	0.0439994	Sterolibacterium denitrificans	98	0.0272666
Leptospira licerasiae	73	0.0288049	Rhizobium alamii	135	0.0357795	Desulfovibrio psychrotolerans	126	0.0429761	Actinocatenispora silicis	97	0.0269884
Janthinobacterium agaricidamnosum	72	0.0284103	Rhodococcus percolatus	133	0.0352494	Peptoniphilus methioninivorax	124	0.042294	Leucothrix mucor	97	0.0269884
Sphingomonas oligophenolica	72	0.0284103	Streptomyces neyagawaensis	133	0.0352494	Clostridium papyrosolvens	121	0.0412707	Thalassobacillus devorans	97	0.0269884
Acidisoma tundrae	71	0.0280157	Johnsonella ignava	132	0.0349844	Kineosporia mikuniensis	120	0.0409296	Desulfurispora thermophila	94	0.0261537
Herbaspirillum magnetovibrio	71	0.0280157	Syntrophobacter fumaroxidans	132	0.0349844	Actinomyces naturae	119	0.0405886	Methylobacterium dankookense	93	0.0258755
Magnetospirillum bellicus	71	0.0280157	Ammoniphilus oxalivorans	130	0.0344543	Curvibacter gracilis	119	0.0405886	Azospirillum halopraeferens	91	0.025319
Phaeospirillum fulvum	71	0.0280157	Anoxybacillus ayderensis	130	0.0344543	Exiguobacterium taiwanense	116	0.0395653	Clostridium aurantibutyricum	88	0.0244843
Peptoniphilus ivorii	70	0.0276212	Francisella hispaniensis	129	0.0341893	Sporichthya polymorpha	116	0.0395653	Pedobacter metabolipauper	88	0.0244843
Ralstonia insidiosa	70	0.0276212	Blastococcus aggregatus	128	0.0339243	Kouleothrix aurantiaca	115	0.0392243	Rhodocyclus purpureus	88	0.0244843
Ferrimicrobium acidiphilum	69	0.0272266	Roseomonas terpenica	128	0.0339243	Geobacter metallireducens	114	0.0388832	Bradyrhizobium japonicum	87	0.0242061
Desulfovibrio vietnamensis	68	0.026832	Amaricoccus macauensis	127	0.0336592	Bacillus siralis	112	0.038201	Micromonospora halophytica	87	0.0242061
Candidatus Tammella caduceiae	67	0.0264374	Clostridium magnum	127	0.0336592	Virgibacillus salexigens	112	0.038201	Desulfovibrio psychrotolerans	86	0.0239278
Dactylosporangium maewongense	66	0.0260428	Fervidobacterium pennivorans	126	0.0333942	Acidisoma tundrae	111	0.0378599	Pilimelia columellifera	86	0.0239278
Ectothiorhodospira variabilis	66	0.0260428	Arcanobacterium bernardiae	125	0.0331292	Chromobacterium violaceum	110	0.0375188	Thermobacillus xylanilyticus	83	0.0230931
Roseomonas massiliensis	66	0.0260428	Thiomonas perometabolis	125	0.0331292	Cohnella soli	110	0.0375188	Pseudaminobacter defluvii	82	0.0228149
Kouleothrix aurantiaca	65	0.0256482	Bifidobacterium subtile	124	0.0328641	Methylobacterium goesingense	110	0.0375188	Thermodesulfovibrio thiophilus	82	0.0228149
Bacillus fumarioli	64	0.0252536	Roseospira visakhapatnamensis	124	0.0328641	Phycicoccus dokdonensis	110	0.0375188	Bacillus ginsenggisoli	81	0.0225367
Desulfuromonas svalbardensis	62	0.0244644	Streptomyces chromofuscus	124	0.0328641	Sporotomaculum syntrophicum	110	0.0375188	Peptoniphilus coxii	80	0.0222584
Caulobacter crescentus	60	0.0236753	Ferrimicrobium acidiphilum	123	0.0325991	Gemmatimonas aurantiaca	109	0.0371778	Thermovenabulum ferriorganovorum	80	0.0222584
Sphaerisporangium rubeum	60	0.0236753	Pedomicrobium manganicum	123	0.0325991	Demequina globuliformis	105	0.0358134	Sphingomonas insulae	79	0.0219802
Syntrophomonas bryantii	60	0.0236753	Ralstonia insidiosa	121	0.032069	Syntrophomonas curvata	104	0.0354724	Clostridium histolyticum	78	0.021702
Thalassospira tepidiphila	60	0.0236753	Candidatus Contubernalis alkalaceticum	118	0.0312739	Azospirillum brasilense	102	0.0347902	Pedobacter koreensis	78	0.021702
Actinocatenispora silicis	59	0.0232807	Anaerobacillus alkalilacustre	116	0.0307439	Bacillus pocheonensis	102	0.0347902	Methylosinus pucelana	77	0.0214238
Desulfotomaculum thermoacetoxidans	59	0.0232807	Bacillus litoralis	116	0.0307439	Desulfovibrio butyratiphilus	101	0.0344491	Bacillus infantis	76	0.0211455
Geobacter toluenoxydans	58	0.0228861	Paenibacillus cellulosilyticus	115	0.0304788	Bacillus funiculus	99	0.033767	Bacillus pseudomegaterium	75	0.0208673
Halorhodospira halochloris	58	0.0228861	Kosmotoga arenicorallina	112	0.0296837	Desulfacinum subterraneum	98	0.0334259	Fusobacterium naviforme	75	0.0208673
Methylobacterium dankookense	58	0.0228861	Mesorhizobium huakuii	112	0.0296837	Phaeospirillum fulvum	98	0.0334259	Paenibacillus soli	75	0.0208673
Thiomonas perometabolis	57	0.0224915	Planococcus maritimus	111	0.0294187	Aeromicrobium ginsengisoli	97	0.0330848	Bacillus subterraneus	74	0.0205891
Desulfuromonas acetoxidans	56	0.0220969	Streptomyces yunnanensis	110	0.0291537	Clostridium homopropionicum	97	0.0330848	Sporichthya polymorpha	74	0.0205891
Clostridium histolyticum	54	0.0213077	Sphingopyxis granuli	109	0.0288886	Ochrobactrum thiophenivorans	97	0.0330848	Tetragenococcus doogicus	74	0.0205891
Xanthomonas oryzae	53	0.0209132	Bacillus firmus	108	0.0286236	Leptothrix discophora	96	0.0327437	Cohnella soli	73	0.0203108
Devosia ginsengisoli	51	0.020124	Bacillus mucilaginosus	107	0.0283586	Ochrobactrum intermedium	95	0.0324026	Herbaspirillum chlorophenolicum	73	0.0203108
Thauera mechernichensis	51	0.020124	Clostridium thermosuccinogenes	107	0.0283586	Lysobacter yangpyeongensis	93	0.0317205	Marinobacter arcticus	73	0.0203108
Bacillus asahii	50	0.0197294	Xenophilus azovorans	107	0.0283586	Methylobacterium marchantiae	88	0.0300151	Agrococcus terreus	72	0.0200326
Bacillus siralis	50	0.0197294	Nitrincola lacisaponensis	106	0.0280935	Asticcacaulis taihuensis	87	0.029674	Bacillus herbersteinensis	72	0.0200326
Bacteroides paurosaccharolyticus	50	0.0197294	Sphingomonas oligophenolica	106	0.0280935	Clostridium thermocellum	86	0.0293329	Euzebya tangerina	72	0.0200326
Actinopolyspora indiensis	49	0.0193348	Paenibacillus contaminans	104	0.0275635	Agrobacterium larrymoorei	84	0.0286507	Lentzea flavoverrucoides	72	0.0200326
Limnobacter litoralis	49	0.0193348	Bartonella rochalimae	101	0.0267684	Geobacter argillaceus	84	0.0286507	Blautia hansenii	71	0.0197544
Lysobacter niabensis	49	0.0193348	Clostridium cavendishii	101	0.0267684	Methyloversatilis universalis	83	0.0283097	Lysinibacillus xylanilyticus	71	0.0197544
Aeromicrobium ginsengisoli	48	0.0189402	Ammonifex thiophilus	100	0.0265033	Telmatospirillum siberiense	83	0.0283097	Mycetocola lacteus	71	0.0197544
Blautia hansenii	47	0.0185456	Paenibacillus vortex	100	0.0265033	Butyrivibrio proteoclasticus	82	0.0279686	Paenibacillus darangshiensis	71	0.0197544
Candidatus Contubernalis alkalaceticum	47	0.0185456	Nocardioides lentus	99	0.0262383	Sphaerisporangium rubeum	82	0.0279686	Pseudomonas clemancea	71	0.0197544
Desulfovibrio piger	47	0.0185456	Herbaspirillum chlorophenolicum	98	0.0259733	Olivibacter terrae	81	0.0276275	Bacillus marisflavi	70	0.0194762
Sutterella sanguinus	47	0.0185456	Methylonatrum kenyense	98	0.0259733	Burkholderia brasilensis	77	0.0262632	Deferribacter autotrophicus	70	0.0194762
Caldanaerobacter hydrothermalis	46	0.018151	Kribbella koreensis	97	0.0257082	Thiobacillus sajanensis	77	0.0262632	Clostridium frigoris	69	0.0191979
Hydrocarboniphaga daqingensis	46	0.018151	Clostridium histolyticum	96	0.0254432	Anaerolinea thermolimosa	76	0.0259221	Leucobacter chromiiresistens	68	0.0189197
Hydrogenophilus hirschii	45	0.0177565	Nocardia xishanensis	96	0.0254432	Hyphomicrobium aestuarii	76	0.0259221	Paenibacillus filicis	68	0.0189197
Thiomonas thermosulfata	45	0.0177565	Propionivibrio dicarboxylicus	94	0.0249131	Syntrophomonas cellicola	76	0.0259221	Bacillus gibsonii	67	0.0186415
Bacillus shandongensis	44	0.0173619	Actinomadura cremea	93	0.0246481	Diaphorobacter nitroreducens	74	0.02524	Bacillus methanolicus	67	0.0186415
Bacteroides sartorii	44	0.0173619	Mycobacterium vanbaalenii	92	0.0243831	Desulfosarcina cetonica	73	0.0248989	Beijerinckia derxii	67	0.0186415
Chloroflexus aurantiacus	44	0.0173619	Saccharothrix yanglingensis	92	0.0243831	Hydrogenophaga intermedia	72	0.0245578	Brochothrix thermosphacta	67	0.0186415
Kaistobacter terrae	44	0.0173619	Desulfotomaculum thermoacetoxidans	90	0.023853	Luteimonas aquatica	72	0.0245578	Paenibacillus pinihumi	67	0.0186415
Alcanivorax indicus	43	0.0169673	Serratia entomophila	90	0.023853	Blastococcus aggregatus	70	0.0238756	Lysobacter deserti	66	0.0183632
Ectothiorhodospira imhoffii	43	0.0169673	Thiorhodospira sibirica	90	0.023853	Desulfosporosinus lacus	70	0.0238756	Syntrophobacter wolinii	65	0.018085
Lactobacillus siliginis	43	0.0169673	Streptomyces thermospinosisporus	89	0.023588	Mesorhizobium huakuii	70	0.0238756	Bacillus isabeliae	64	0.0178068
Pelagicoccus croceus	43	0.0169673	Thiomonas thermosulfata	89	0.023588	Bergeyella zoohelcum	69	0.0235346	Actinokineospora inagensis	63	0.0175285
Peptoniphilus methioninivorax	43	0.0169673	Thermodesulfatator atlanticus	88	0.0233229	Cellulomonas denverensis	69	0.0235346	Amaricoccus macauensis	63	0.0175285
Phenylobacterium lituiforme	43	0.0169673	Methylobacillus flagellatus	87	0.0230579	Devosia hwasunensis	69	0.0235346	Chitinophaga ginsengisegetis	63	0.0175285
Phycicoccus dokdonensis	42	0.0165727	Streptacidiphilus griseus	87	0.0230579	Ectothiorhodospira haloalkaliphila	69	0.0235346	Pedobacter kwangyangensis	63	0.0175285
Chondromyces apiculatus	41	0.0161781	Devosia ginsengisoli	86	0.0227929	Micromonospora halophytica	69	0.0235346	Phenylobacterium falsum	63	0.0175285
Desulfovibrio butyratiphilus	41	0.0161781	Magnetospirillum bellicus	86	0.0227929	Rhodothermus clarus	69	0.0235346	Rhizobium pisi	63	0.0175285
Selenomonas infelix	41	0.0161781	Blastochloris gulmargensis	85	0.0225278	Denitratisoma oestradiolicum	68	0.0231935	Niastella koreensis	61	0.0169721
Streptomyces kagawaensis	41	0.0161781	Bacillus thioparans	84	0.0222628	Alkaliphilus peptidifermentans	67	0.0228524	Steroidobacter denitrificans	61	0.0169721
Thermomonas fusca	41	0.0161781	Agromyces salentinus	82	0.0217327	Lysobacter niabensis	67	0.0228524	Opitutus terrae	59	0.0164156
Thiorhodospira sibirica	41	0.0161781	Chromobacterium subtsugae	81	0.0214677	Methylosinus acidophilus	66	0.0225113	Paenibacillus timonensis	59	0.0164156
Aquimonas voraii	39	0.0153889	Mycobacterium barrassiae	81	0.0214677	Bacillus asahii	65	0.0221702	Streptomyces griseoaurantiacus	59	0.0164156
Blastochloris gulmargensis	39	0.0153889	Hydrogenophilus hirschii	80	0.0212027	Pedobacter panaciterrae	65	0.0221702	Clostridium hveragerdense	58	0.0161374
Desulfovibrio aceae	39	0.0153889	Paenibacillus caespitis	80	0.0212027	Shinella granuli	65	0.0221702	Novosphingobium yangbajingensis	58	0.0161374
Gluconobacter kondonii	39	0.0153889	Bellilinea caldifistulae	79	0.0209376	Variovorax soli	65	0.0221702	Sphingomonas ginsenosidimutans	58	0.0161374
Syntrophobacter wolinii	39	0.0153889	Campylobacter canadensis	79	0.0209376	Bradyrhizobium pachyrhizi	64	0.0218291	Bacillus aquimaris	56	0.0155809
Caloramator mitchellensis	38	0.0149943	Mesorhizobium opportunistum	79	0.0209376	Syntrophobacter wolinii	64	0.0218291	Mycoplasma timone	56	0.0155809
Paracoccus alkenifer	38	0.0149943	Desulfovibrio psychrotolerans	78	0.0206726	Thermoanaerobacter inferii	64	0.0218291	Paenibacillus cellulosilyticus	56	0.0155809
Sporichthya polymorpha	38	0.0149943	Lentzea flavoverrucoides	77	0.0204076	Dactylosporangium maewongense	62	0.021147	Desulfosporosinus auripigmenti	55	0.0153027
Agrococcus versicolor	37	0.0145997	Bacillus boroniphilus	76	0.0201425	Lysinibacillus boronitolerans	62	0.021147	Desulfovibrio butyratiphilus	55	0.0153027
Bacillus pocheonensis	36	0.0142052	Clostridium caenicola	76	0.0201425	Syntrophomonas bryantii	62	0.021147	Hyphomicrobium aestuarii	55	0.0153027
Devosia insulae	36	0.0142052	Lysobacter enzymogenes	75	0.0198775	Trabulsiella odontotermitis	62	0.021147	Luteimonas terricola	55	0.0153027
Zoogloea oryzae	36	0.0142052	Micromonospora chalcea	74	0.0196125	Blastochloris gulmargensis	61	0.0208059	Paenibacillus pini	55	0.0153027
Lactobacillus equi	35	0.0138106	Bacillus ferrariarum	73	0.0193474	Comamonas composti	61	0.0208059	Sphingomonas sanxanigenens	55	0.0153027
Luteimonas terricola	35	0.0138106	Blautia hansenii	72	0.0190824	Cupriavidus laharis	61	0.0208059	Clostridium cavendishii	54	0.0150245
Mycoplasma haemominutum	35	0.0138106	Gallionella ferruginea	72	0.0190824	Luteibacter yeojuensis	61	0.0208059	Denitrobacter permanens	54	0.0150245
Roseospira thiosulfatophila	35	0.0138106	Janthinobacterium agaricidamnosum	72	0.0190824	Ruminococcus callidus	61	0.0208059	Hahella chejuensis	54	0.0150245
Streptacidiphilus griseus	35	0.0138106	Candidatus Amoebophilus asiaticus	71	0.0188174	Nonomuraea maheshkhaliensis	60	0.0204648	Bacillus ferrariarum	53	0.0147462
Anaerobranca zavarzinii	34	0.013416	Clostridium frigoris	71	0.0188174	Paenibacillus timonensis	60	0.0204648	Bacteroides vulgatus	53	0.0147462
Clostridium magnum	34	0.013416	Thioalkalivibrio jannaschii	71	0.0188174	Niabella soli	59	0.0201237	Oleomonas sagaranensis	52	0.014468
Herbaspirillum chlorophenolicum	34	0.013416	Ectothiorhodospira imhoffii	70	0.0185523	Rhodocyclus purpureus	59	0.0201237	Paenibacillus harenae	52	0.014468
Bradyrhizobium pachyrhizi	33	0.0130214	Allochromatium palmeri	69	0.0182873	Bacillus subterraneus	57	0.0194416	Pseudonocardia kongjuensis	52	0.014468
Caldicellulosiruptor bescii	33	0.0130214	Bacillus cereus	69	0.0182873	Devosia ginsengisoli	57	0.0194416	Bacillus foraminis	51	0.0141898
Coraliomargarita akajimensis	33	0.0130214	Escherichia albertii	69	0.0182873	Phenylobacterium mobile	57	0.0194416	Bacillus niabensis	51	0.0141898
Cupriavidus taiwanensis	33	0.0130214	Thalassobacillus devorans	69	0.0182873	Chlorobaculum limnaeum	56	0.0191005	Bdellovibrio exovorus	51	0.0141898
Desulfonauticus autotrophicus	33	0.0130214	Vibrio litoralis	69	0.0182873	Devosia insulae	56	0.0191005	Desulfonatronum thiosulfatophilum	51	0.0141898
Saccharothrix yanglingensis	33	0.0130214	Lysinibacillus xylanilyticus	68	0.0180223	Devosia limi	56	0.0191005	Lysobacter niabensis	51	0.0141898
Thiobacter subterraneus	33	0.0130214	Syntrophomonas bryantii	68	0.0180223	Chloroflexus aurantiacus	55	0.0187594	Alcanivorax indicus	50	0.0139115
Actinopolyspora salina	32	0.0126268	Bacillus safensis	67	0.0177572	Francisella hispaniensis	54	0.0184183	Bacillus megaterium	50	0.0139115
Alkaliphilus crotonatoxidans	32	0.0126268	Bdellovibrio exovorus	67	0.0177572	Myxococcus fulvus	54	0.0184183	Bacillus oleronius	50	0.0139115
Chromatium weissei	32	0.0126268	Niabella soli	67	0.0177572	Bacillus shandongensis	53	0.0180773	Streptomyces yunnanensis	50	0.0139115
Cystobacter badius	32	0.0126268	Bacillus gibsonii	66	0.0174922	Blastomonas natatoria	53	0.0180773	Actinoallomurus purpureus	49	0.0136333
Methylobacillus flagellatus	32	0.0126268	Bradyrhizobium liaoningense	66	0.0174922	Campylobacter canadensis	53	0.0180773	Aeromicrobium alkaliterrae	49	0.0136333
Roseomonas terpenica	32	0.0126268	Brevibacillus ginsengisoli	66	0.0174922	Sphingomonas oligophenolica	53	0.0180773	Herbaspirillum magnetovibrio	49	0.0136333
Sphingomonas wittichii	32	0.0126268	Cystobacter miniatus	66	0.0174922	Agromyces mediolanus	52	0.0177362	Bacillus safensis	48	0.0133551
Blastococcus aggregatus	31	0.0122322	Devosia insulae	66	0.0174922	Bacillus thioparans	51	0.0173951	Desulfotomaculum indicum	48	0.0133551
Haliangium ochraceum	31	0.0122322	Luteibacter rhizovicinus	66	0.0174922	Brochothrix thermosphacta	51	0.0173951	Listeria innocua	48	0.0133551
Lewinella lutea	31	0.0122322	Pontibacter korlensis	66	0.0174922	Pontibacter niistensis	51	0.0173951	Sphingomonas elodea	48	0.0133551
Methylobacterium goesingense	31	0.0122322	Thiobacter subterraneus	65	0.0172272	Pseudomonas clemancea	51	0.0173951	Arcanobacterium bernardiae	47	0.0130768
Streptomyces roseogilvus	31	0.0122322	Desulfovibrio aceae	64	0.0169621	Thiomonas perometabolis	51	0.0173951	Bifidobacterium subtile	47	0.0130768
Candidatus Liberibacter solanacearum	30	0.0118376	Lysobacter niabensis	64	0.0169621	Anaerobranca zavarzinii	50	0.017054	Streptomyces thermoluteus	47	0.0130768
Lachnospira pectinoschiza	30	0.0118376	Streptomyces albus	64	0.0169621	Arcanobacterium bernardiae	50	0.017054	Clostridium caenicola	46	0.0127986
Pontibacter korlensis	30	0.0118376	Hydrogenophaga defluvii	63	0.0166971	Caldanaerobacter hydrothermalis	50	0.017054	Paenibacillus mendelii	46	0.0127986
Sphingomonas insulae	30	0.0118376	Isosphaera pallida	63	0.0166971	Dehalobacter restrictus	50	0.017054	Spirosoma rigui	46	0.0127986
Streptomyces thermoluteus	30	0.0118376	Pseudonocardia hydrocarbonoxydans	63	0.0166971	Herbaspirillum magnetovibrio	50	0.017054	Sporosarcina pasteurii	46	0.0127986
Anoxybacillus ayderensis	29	0.011443	Streptomyces chartreusis	63	0.0166971	Pseudoxanthomonas mexicana	50	0.017054	Tetrasphaera vanveenii	46	0.0127986
Desulfurispirillum alkaliphilum	29	0.011443	Streptomyces ginsengisoli	63	0.0166971	Candidatus Amoebophilus asiaticus	49	0.0167129	Chondromyces apiculatus	45	0.0125204
Haliangium tepidum	29	0.011443	Streptomyces glomeroaurantiacus	63	0.0166971	Janibacter anophelis	49	0.0167129	Curvibacter gracilis	45	0.0125204
Lactobacillus japonicus	29	0.011443	Alkaliphilus crotonatoxidans	61	0.016167	Novosphingobium subterraneum	49	0.0167129	Aminiphilus circumscriptus	44	0.0122422
Oleomonas sagaranensis	29	0.011443	Arthrobacter psychrochitiniphilus	61	0.016167	Streptomyces kagawaensis	49	0.0167129	Bradyrhizobium elkanii	44	0.0122422
Rhodococcus percolatus	29	0.011443	Microtetraspora glauca	61	0.016167	Xanthobacter polyaromaticivorans	49	0.0167129	Brevibacillus ginsengisoli	44	0.0122422
Aurantimonas litoralis	28	0.0110485	Agromyces mediolanus	60	0.015902	Amaricoccus macauensis	48	0.0163719	Burkholderia brasilensis	44	0.0122422
Bacillus litoralis	28	0.0110485	Helicobacter suncus	59	0.015637	Bacillus litoralis	48	0.0163719	Paenibacillus alginolyticus	44	0.0122422
Desulfosarcina ovata	28	0.0110485	Lewinella antarctica	59	0.015637	Burkholderia lata	48	0.0163719	Sporotomaculum syntrophicum	44	0.0122422
Devosia limi	28	0.0110485	Rhodoplanes piscinae	59	0.015637	Halomonas fontilapidosi	48	0.0163719	Ammonifex thiophilus	43	0.0119639
Maricaulis indicus	28	0.0110485	Trabulsiella odontotermitis	58	0.0153719	Oribacterium sinus	48	0.0163719	Anaerolinea thermolimosa	43	0.0119639
Candidatus Liberibacter africanus	27	0.0106539	Halorhodospira halochloris	57	0.0151069	Cystobacter armeniaca	47	0.0160308	Paenibacillus residui	43	0.0119639
Mesorhizobium huakuii	27	0.0106539	Peptococcus niger	56	0.0148419	Johnsonella ignava	47	0.0160308	Paenibacillus taiwanensis	43	0.0119639
Myxococcus fulvus	27	0.0106539	Xanthomonas oryzae	56	0.0148419	Phenylobacterium lituiforme	47	0.0160308	Tindallia magadiensis	43	0.0119639
Azovibrio restrictus	26	0.0102593	Aurantimonas litoralis	55	0.0145768	Pseudonocardia kongjuensis	47	0.0160308	Bacillus djibelorensis	42	0.0116857
Burkholderia ubonensis	26	0.0102593	Bacillus ginsenggisoli	55	0.0145768	Ammoniphilus oxalivorans	46	0.0156897	Bacillus soli	42	0.0116857
Halanaerobium fermentans	26	0.0102593	Clostridium tunisiense	55	0.0145768	Flavobacterium terrigena	46	0.0156897	Candidatus Contubernalis alkalaceticum	42	0.0116857
Janibacter anophelis	26	0.0102593	Caloramator mitchellensis	54	0.0143118	Novosphingobium mathurense	46	0.0156897	Clostridium cellulolyticum	42	0.0116857
Phascolarctobacterium succinatutens	26	0.0102593	Kaistobacter terrae	53	0.0140468	Leucothrix mucor	45	0.0153486	Hydrogenophilus denitrificans	42	0.0116857
Prevotella paludivivens	26	0.0102593	Xanthobacter polyaromaticivorans	53	0.0140468	Paenibacillus glycanilyticus	45	0.0153486	Paenibacillus pocheonensis	42	0.0116857
Anaerobacillus alkalilacustre	25	0.00986469	Roseomonas lacus	52	0.0137817	Thioalkalivibrio jannaschii	45	0.0153486	Salinibacterium xinjiangense	42	0.0116857
Bradyrhizobium liaoningense	25	0.00986469	Tetrasphaera vanveenii	52	0.0137817	Actinocatenispora silicis	44	0.0150075	Thiomonas perometabolis	42	0.0116857
Planococcus maritimus	25	0.00986469	Devosia limi	51	0.0135167	Actinopolyspora salina	44	0.0150075	Devosia yakushimensis	41	0.0114075
Pontibacter niistensis	25	0.00986469	Oleomonas sagaranensis	51	0.0135167	Anaerofilum pentosovorans	44	0.0150075	Erythrobacter flavus	41	0.0114075
Rhodoplanes roseus	25	0.00986469	Anaerobranca zavarzinii	50	0.0132517	Atopobium fossor	44	0.0150075	Serratia entomophila	41	0.0114075
Acidocella aluminiidurans	24	0.00947011	Nocardia gamkensis	50	0.0132517	Heliorestis baculata	44	0.0150075	Sphingomonas roseiflava	41	0.0114075
Actinomyces lingnae	24	0.00947011	Paenibacillus darangshiensis	50	0.0132517	Roseospira visakhapatnamensis	44	0.0150075	Sporosarcina luteola	41	0.0114075
Bacillus thioparans	24	0.00947011	Rhodoplanes roseus	50	0.0132517	Streptomyces roseogilvus	44	0.0150075	Bacillus alcalophilus	40	0.0111292
Bdellovibrio exovorus	24	0.00947011	Roseomonas massiliensis	50	0.0132517	Dechloromonas hortensis	42	0.0143254	Bacillus vireti	40	0.0111292
Brevundimonas staleyi	24	0.00947011	Amycolatopsis decaplanina	49	0.0129866	Planifilum fimeticola	42	0.0143254	Caloramator mitchellensis	40	0.0111292
Legionella taurinensis	24	0.00947011	Clostridium carboxidivorans	49	0.0129866	Rubrobacter taiwanensis	41	0.0139843	Knoellia aerolata	40	0.0111292
Pectinatus cerevisiiphilus	24	0.00947011	Clostridium cellulolyticum	49	0.0129866	Magnetospirillum gryphiswaldense	40	0.0136432	Magnetospirillum bellicus	40	0.0111292
Roseomonas lacus	24	0.00947011	Clostridium hveragerdense	49	0.0129866	Aurantimonas litoralis	39	0.0133021	Methylonatrum kenyense	40	0.0111292
Roseomonas terrae	24	0.00947011	Desulfovibrio butyratiphilus	49	0.0129866	Clostridium diolis	39	0.0133021	Kouleothrix aurantiaca	38	0.0105728
Roseospira visakhapatnamensis	24	0.00947011	Bacillus aerophilus	48	0.0127216	Comamonas kerstersii	39	0.0133021	Novosphingobium mathurense	38	0.0105728
Xanthobacter polyaromaticivorans	24	0.00947011	Gluconobacter kondonii	48	0.0127216	Ferrimicrobium acidiphilum	39	0.0133021	Pedobacter daejeonensis	38	0.0105728
Ammoniphilus oxalivorans	23	0.00907552	Pedobacter kwangyangensis	48	0.0127216	Luteimonas terricola	39	0.0133021	Rubellimicrobium aerolatum	38	0.0105728
Azohydromonas australica	23	0.00907552	Bacillus herbersteinensis	47	0.0124566	Streptomyces thermoluteus	39	0.0133021	Azoarcus evansii	37	0.0102945
Saccharopolyspora shandongensis	23	0.00907552	Haliangium ochraceum	47	0.0124566	Thermodesulfovibrio aggregans	39	0.0133021	Phenylobacterium koreense	37	0.0102945
Syntrophomonas cellicola	23	0.00907552	Lactobacillus japonicus	47	0.0124566	Thiomonas thermosulfata	39	0.0133021	Pseudonocardia hydrocarbonoxydans	37	0.0102945
Bartonella rochalimae	22	0.00868093	Bacillus methanolicus	46	0.0121915	Paracoccus alkenifer	38	0.0129611	Bacteroides xylanisolvens	36	0.0100163
Chitinophaga ginsengisegetis	22	0.00868093	Chondromyces apiculatus	46	0.0121915	Porphyromonas canis	38	0.0129611	Desulfotomaculum reducens	36	0.0100163
Clostridium aestuarii	22	0.00868093	Cupriavidus taiwanensis	46	0.0121915	Rhodanobacter lindaniclasticus	38	0.0129611	Kushneria indalinina	36	0.0100163
Desulfovibrio carbinolicus	22	0.00868093	Paenibacillus harenae	46	0.0121915	Anaeromusa acidaminophila	37	0.01262	Paenibacillus tylopili	36	0.0100163
Desulfuromusa succinoxidans	22	0.00868093	Rhodoplanes cryptolactis	46	0.0121915	Clostridium acetireducens	37	0.01262	Desulfomonile tiedjei	35	0.00973807
Rhizobium alamii	22	0.00868093	Sanguibacter suarezii	46	0.0121915	Clostridium stercorarium	37	0.01262	Gordonia jacobaea	35	0.00973807
Thiobacillus thiophilus	22	0.00868093	Alcanivorax indicus	45	0.0119265	Desulfovibrio tunisiensis	37	0.01262	Halorhodospira halochloris	35	0.00973807
Acidiphilium acidophilum	21	0.00828635	Bacillus butanolivorans	45	0.0119265	Janthinobacterium agaricidamnosum	37	0.01262	Lysobacter yangpyeongensis	35	0.00973807
Agromyces salentinus	21	0.00828635	Clostridium diolis	45	0.0119265	Novosphingobium yangbajingensis	37	0.01262	Mycobacterium pinnipedii	35	0.00973807
Neorickettsia helminthoeca	21	0.00828635	Nannocystis exedens	45	0.0119265	Paenibacillus contaminans	37	0.01262	Natronincola peptidivorans	35	0.00973807
Sporosarcina pasteurii	21	0.00828635	Pseudomonas clemancea	45	0.0119265	Schlegelella aquatica	37	0.01262	Streptomyces ansochromogenes	35	0.00973807
Azospirillum zeae	20	0.00789176	Sphingomonas insulae	45	0.0119265	Syntrophobacter fumaroxidans	37	0.01262	Bacillus cohnii	34	0.00945984
Brevibacterium album	20	0.00789176	Thalassospira tepidiphila	45	0.0119265	Aeromicrobium kwangyangensis	36	0.0122789	Burkholderia ubonensis	34	0.00945984
Clostridium tepidiprofundi	20	0.00789176	Actinopolyspora indiensis	44	0.0116615	Gluconobacter kondonii	36	0.0122789	Kaistia granuli	34	0.00945984
Devosia geojensis	20	0.00789176	Agrococcus versicolor	44	0.0116615	Alicycliphilus denitrificans	35	0.0119378	Sphingomonas yunnanensis	34	0.00945984
Luteibacter rhizovicinus	20	0.00789176	Brachyspira ibaraki	44	0.0116615	Azoarcus evansii	35	0.0119378	Bacillus flexus	33	0.00918161
Marichromatium gracile	20	0.00789176	Clostridium malenominatum	44	0.0116615	Clostridium aurantibutyricum	35	0.0119378	Clostridium carboxidivorans	33	0.00918161
Nocardioides lentus	20	0.00789176	Streptomyces sclerotialus	44	0.0116615	Pseudomonas panipatensis	35	0.0119378	Lactobacillus japonicus	33	0.00918161
Sedimentibacter hydroxybenzoicus	20	0.00789176	Kineococcus gynurae	43	0.0113964	Anoxybacillus ayderensis	33	0.0112557	Nannocystis exedens	33	0.00918161
Thauera linaloolentis	20	0.00789176	Phenylobacterium lituiforme	43	0.0113964	Nisaea nitritireducens	33	0.0112557	Sporosarcina contaminans	33	0.00918161
Blastochloris sulfoviridis	19	0.00749717	Saccharopolyspora shandongensis	43	0.0113964	Rhizobium mongolense	33	0.0112557	Streptomyces thermosacchari	33	0.00918161
Clostridium frigoris	19	0.00749717	Clostridium saccharoperbutylacetonicum	42	0.0111314	Rhodococcus phenolicus	33	0.0112557	Thermus rehai	33	0.00918161
Thauera selenatis	19	0.00749717	Coraliomargarita akajimensis	42	0.0111314	Achromobacter insolitus	32	0.0109146	Thiobacillus sajanensis	33	0.00918161
Actinomadura cremea	18	0.00710258	Devosia geojensis	42	0.0111314	Lactobacillus equi	32	0.0109146	Bacteroides dorei	32	0.00890338
Brevundimonas olei	18	0.00710258	Luteimonas terricola	42	0.0111314	Lewinella antarctica	32	0.0109146	Xanthobacter polyaromaticivorans	32	0.00890338
Clostridium aurantibutyricum	18	0.00710258	Paenibacillus alginolyticus	42	0.0111314	Paenibacillus anaericanus	32	0.0109146	Chromobacterium subtsugae	31	0.00862515
Clostridium malenominatum	18	0.00710258	Pseudonocardia kongjuensis	42	0.0111314	Pseudonocardia hydrocarbonoxydans	32	0.0109146	Clostridium bovipellis	31	0.00862515
Cystobacter armeniaca	18	0.00710258	Selenomonas infelix	42	0.0111314	Streptacidiphilus griseus	32	0.0109146	Paenibacillus chondroitinus	31	0.00862515
Kitasatospora paranensis	18	0.00710258	Sphaerisporangium cinnabarinum	42	0.0111314	Methylobacillus flagellatus	31	0.0105735	Pedobacter insulae	31	0.00862515
Lysobacter deserti	18	0.00710258	Desulfuromonas svalbardensis	41	0.0108664	Pedomicrobium manganicum	31	0.0105735	Clostridium cadaveris	30	0.00834692
Lysobacter enzymogenes	18	0.00710258	Mycoplasma insons	41	0.0108664	Thermus rehai	31	0.0105735	Nonomuraea maheshkhaliensis	30	0.00834692
Negativicoccus succinicivorans	18	0.00710258	Nocardia roseoalba	41	0.0108664	Chromobacterium piscinae	30	0.0102324	Sediminibacillus halophilus	30	0.00834692
Nocardia roseoalba	18	0.00710258	Amaricoccus kaplicensis	40	0.0106013	Clostridium aestuarii	30	0.0102324	Acidiphilium acidophilum	29	0.00806869
Pseudonocardia hydrocarbonoxydans	18	0.00710258	Azospirillum picis	40	0.0106013	Negativicoccus succinicivorans	30	0.0102324	Bacillus clausii	29	0.00806869
Aquicella siphonis	17	0.00670799	Bradyrhizobium yuanmingense	40	0.0106013	Nocardioides lentus	30	0.0102324	Bacillus selenatarsenatis	29	0.00806869
Bacteroides dorei	17	0.00670799	Chryseobacterium taichungense	40	0.0106013	Rhodococcus ruber	30	0.0102324	Myxococcus xanthus	29	0.00806869
Geobacter uraniireducens	17	0.00670799	Desulfonauticus autotrophicus	40	0.0106013	Achromobacter arsenitoxydans	29	0.00989133	Neorickettsia helminthoeca	29	0.00806869
Leptolyngbya laminosa	17	0.00670799	Micromonospora carbonacea	40	0.0106013	Clostridium malenominatum	29	0.00989133	Novosphingobium nitrogenifigens	29	0.00806869
Marinobacter arcticus	17	0.00670799	Pilimelia columellifera	40	0.0106013	Desulfovibrio aceae	29	0.00989133	Thermodesulfovibrio aggregans	29	0.00806869
Pedobacter koreensis	17	0.00670799	Streptacidiphilus thailandensis	40	0.0106013	Mesorhizobium opportunistum	29	0.00989133	Amaricoccus kaplicensis	28	0.00779046
Pseudomonas clemancea	17	0.00670799	Bacillus clausii	39	0.0103363	Chromobacterium subtsugae	28	0.00955025	Exiguobacterium taiwanense	28	0.00779046
Pseudonocardia kongjuensis	17	0.00670799	Bacillus pseudomegaterium	39	0.0103363	Gallionella ferruginea	28	0.00955025	Paenibacillus panacisoli	28	0.00779046
Aeromicrobium kwangyangensis	16	0.00631341	Phenylobacterium mobile	39	0.0103363	Streptomyces chromofuscus	28	0.00955025	Chitinophaga ginsengisoli	27	0.00751223
Cupriavidus oxalaticus	16	0.00631341	Thauera mechernichensis	39	0.0103363	Thiorhodococcus pfennigii	28	0.00955025	Clostridium tunisiense	27	0.00751223
Erythrobacter flavus	16	0.00631341	Acidiphilium acidophilum	38	0.0100713	Anaerobacillus alkalilacustre	27	0.00920917	Paenibacillus cellulositrophicus	27	0.00751223
Legionella shakespearei	16	0.00631341	Hydrocarboniphaga daqingensis	38	0.0100713	Bacillus djibelorensis	27	0.00920917	Paenibacillus ruminocola	27	0.00751223
Paenibacillus caespitis	16	0.00631341	Peptoniphilus ivorii	38	0.0100713	Litoricola marina	27	0.00920917	Prevotella paludivivens	27	0.00751223
Pedomicrobium manganicum	16	0.00631341	Pseudaminobacter defluvii	38	0.0100713	Nocardia xishanensis	27	0.00920917	Citromicrobium bathyomarinum	26	0.007234
Serratia entomophila	16	0.00631341	Azoarcus evansii	37	0.00980623	Phenylobacterium falsum	27	0.00920917	Dechloromonas hortensis	26	0.007234
Snowella rosea	16	0.00631341	Blastochloris sulfoviridis	37	0.00980623	Sphingomonas dokdonensis	27	0.00920917	Desulfonauticus autotrophicus	26	0.007234
Streptomyces albus	16	0.00631341	Limnohabitans parvus	37	0.00980623	Sphingomonas wittichii	27	0.00920917	Paenibacillus lautus	26	0.007234
Amaricoccus kaplicensis	15	0.00591882	Roseospira thiosulfatophila	37	0.00980623	Tindallia magadiensis	27	0.00920917	Pedomicrobium manganicum	26	0.007234
Arcobacter marinus	15	0.00591882	Sphingomonas wittichii	37	0.00980623	Acidobacterium capsulatum	26	0.00886809	Actinomadura chibensis	25	0.00695577
Bacillus mucilaginosus	15	0.00591882	Thioalkalimicrobium sibiricum	37	0.00980623	Clostridium tunisiense	26	0.00886809	Bradyrhizobium liaoningense	25	0.00695577
Brachyspira ibaraki	15	0.00591882	Actinomyces lingnae	36	0.0095412	Saccharopolyspora shandongensis	26	0.00886809	Burkholderia phenoliruptrix	25	0.00695577
Bradyrhizobium yuanmingense	15	0.00591882	Desulfovibrio vietnamensis	36	0.0095412	Sphingopyxis chilensis	26	0.00886809	Litoricola marina	25	0.00695577
Brevibacillus ginsengisoli	15	0.00591882	Paenibacillus pinihumi	36	0.0095412	Lysobacter enzymogenes	25	0.00852701	Roseomonas massiliensis	25	0.00695577
Cohnella hongkongensis	15	0.00591882	Bacillus aquimaris	35	0.00927617	Sporosarcina contaminans	25	0.00852701	Sedimentibacter hydroxybenzoicus	25	0.00695577
Kushneria indalinina	15	0.00591882	Desulfosporosinus auripigmenti	35	0.00927617	Streptomyces yunnanensis	25	0.00852701	Shinella fusca	25	0.00695577
Leucothrix mucor	15	0.00591882	Legionella taurinensis	35	0.00927617	Caloramator fervidus	24	0.00818593	Streptomyces lazureus	25	0.00695577
Megamonas funiformis	15	0.00591882	Micromonospora purpureochromogenes	35	0.00927617	Desulfosporosinus meridiei	24	0.00818593	Thioalkalivibrio jannaschii	25	0.00695577
Nitrosovibrio tenuis	15	0.00591882	Paenibacillus pocheonensis	35	0.00927617	Desulfotomaculum thermoacetoxidans	24	0.00818593	Clostridium diolis	24	0.00667754
Nonomuraea maheshkhaliensis	15	0.00591882	Pontibacter niistensis	35	0.00927617	Mycobacterium vanbaalenii	24	0.00818593	Desulfosarcina ovata	24	0.00667754
Rhodoplanes piscinae	15	0.00591882	Rhodococcus phenolicus	35	0.00927617	Paenibacillus dendritiformis	24	0.00818593	Novosphingobium hassiacum	24	0.00667754
Sphingomonas dokdonensis	15	0.00591882	Sporosarcina contaminans	35	0.00927617	Ancylobacter aquaticus	23	0.00784485	Phycicoccus dokdonensis	24	0.00667754
Cerasicoccus arenae	14	0.00552423	Bacillus subterraneus	34	0.00901113	Bdellovibrio exovorus	23	0.00784485	Propionivibrio limicola	24	0.00667754
Desulfofrigus oceanense	14	0.00552423	Denitrobacter permanens	34	0.00901113	Clostridium hveragerdense	23	0.00784485	Rhodococcus equi	24	0.00667754
Methylobacillus glycogenes	14	0.00552423	Marichromatium gracile	34	0.00901113	Deferribacter autotrophicus	23	0.00784485	Sphaerisporangium rubeum	24	0.00667754
Paenibacillus vortex	14	0.00552423	Paenibacillus chondroitinus	34	0.00901113	Demequina salsinemoris	23	0.00784485	Virgibacillus byunsanensis	24	0.00667754
Bacillus cereus	13	0.00512964	Streptomyces alni	34	0.00901113	Desulfovibrio putealis	23	0.00784485	Bellilinea caldifistulae	23	0.00639931
Bacillus firmus	13	0.00512964	Clostridium thermocellum	33	0.0087461	Fervidobacterium pennivorans	23	0.00784485	Caulobacter crescentus	23	0.00639931
Bacteroides coprocola	13	0.00512964	Desulfosporomusa polytropa	33	0.0087461	Hydrogenophaga defluvii	23	0.00784485	Desulfitobacterium chlororespirans	23	0.00639931
Burkholderia phenoliruptrix	13	0.00512964	Gemmata obscuriglobus	33	0.0087461	Paenibacillus vortex	23	0.00784485	Desulfosporomusa polytropa	23	0.00639931
Chromobacterium piscinae	13	0.00512964	Hahella chejuensis	33	0.0087461	Planococcus maritimus	23	0.00784485	Johnsonella ignava	23	0.00639931
Chryseobacterium taichungense	13	0.00512964	Knoellia subterranea	33	0.0087461	Ralstonia insidiosa	23	0.00784485	Methylosinus acidophilus	23	0.00639931
Clostridium thermoalcaliphilum	13	0.00512964	Leucobacter chironomi	33	0.0087461	Streptomyces plumbeus	23	0.00784485	Paenibacillus xylanilyticus	23	0.00639931
Clostridium tunisiense	13	0.00512964	Paenibacillus filicis	33	0.0087461	Cystobacter miniatus	22	0.00750377	Snowella rosea	23	0.00639931
Geobacter hydrogenophilus	13	0.00512964	Paenibacillus gansuensis	33	0.0087461	Dyadobacter beijingensis	22	0.00750377	Arthrospira fusiformis	22	0.00612108
Hydrogenophilus denitrificans	13	0.00512964	Pullulanibacillus naganoensis	33	0.0087461	Kitasatospora paranensis	22	0.00750377	Clostridium termitidis	22	0.00612108
Mycobacterium vanbaalenii	13	0.00512964	Snowella rosea	33	0.0087461	Legionella taurinensis	22	0.00750377	Gluconobacter kondonii	22	0.00612108
Natronincola peptidivorans	13	0.00512964	Sutterella sanguinus	33	0.0087461	Nocardia roseoalba	22	0.00750377	Niabella soli	22	0.00612108
Oscillatoria corallinae	13	0.00512964	Streptococcus bovis	32	0.00848107	Ochrobactrum pseudogrignonense	22	0.00750377	Thalassospira tepidiphila	22	0.00612108
Paenibacillus contaminans	13	0.00512964	Verrucosispora gifhornensis	32	0.00848107	Phascolarctobacterium succinatutens	22	0.00750377	Thiomonas thermosulfata	22	0.00612108
Streptomyces lazureus	13	0.00512964	Aquicella siphonis	31	0.00821603	Roseomonas lacus	22	0.00750377	Actinoalloteichus alkalophilus	21	0.00584284
Streptomyces thermospinosisporus	13	0.00512964	Burkholderia phenoliruptrix	31	0.00821603	Streptomyces albus	22	0.00750377	Bacillus nealsonii	21	0.00584284
Syntrophobacter fumaroxidans	13	0.00512964	Legionella rowbothamii	31	0.00821603	Brevibacterium album	21	0.00716269	Candidatus Liberibacter africanus	21	0.00584284
Tetragenococcus doogicus	13	0.00512964	Microlunatus ginsengisoli	31	0.00821603	Nitrincola lacisaponensis	21	0.00716269	Clostridium sulfidigenes	21	0.00584284
Veillonella montpellierensis	13	0.00512964	Streptomyces lazureus	31	0.00821603	Novosphingobium indicum	21	0.00716269	Cohnella laeviribosi	21	0.00584284
Agrobacterium viscosum	12	0.00473505	Thermus rehai	31	0.00821603	Paenibacillus cellulosilyticus	21	0.00716269	Dokdonella koreensis	21	0.00584284
Aquicella lusitana	12	0.00473505	Maricaulis indicus	30	0.007951	Propionicimonas paludicola	21	0.00716269	Nitrobacter alkalicus	21	0.00584284
Burkholderia lata	12	0.00473505	Propionigenium modestum	30	0.007951	Bacillus ferrariarum	20	0.00682161	Nocardia roseoalba	21	0.00584284
Clostridium hveragerdense	12	0.00473505	Sporosarcina pasteurii	30	0.007951	Bacteroides dorei	20	0.00682161	Paenibacillus alkaliterrae	21	0.00584284
Dehalogenimonas lykanthroporepellens	12	0.00473505	Agromyces terreus	29	0.00768597	Bifidobacterium bombi	20	0.00682161	Phascolarctobacterium succinatutens	21	0.00584284
Halanaerobium alcaliphilum	12	0.00473505	Limnobacter litoralis	29	0.00768597	Halorhodospira halochloris	20	0.00682161	Bacteroides stercorirosoris	20	0.00556461
Legionella cherrii	12	0.00473505	Negativicoccus succinicivorans	29	0.00768597	Lysinibacillus parviboronicapiens	20	0.00682161	Clostridium thermocellum	20	0.00556461
Methylotenera versatilis	12	0.00473505	Paenibacillus anaericanus	29	0.00768597	Novosphingobium hassiacum	20	0.00682161	Cohnella ginsengisoli	20	0.00556461
Niastella koreensis	12	0.00473505	Pectinatus cerevisiiphilus	29	0.00768597	Sphingomonas sanxanigenens	20	0.00682161	Dysgonomonas wimpennyi	20	0.00556461
Nitrospina gracilis	12	0.00473505	Sinorhizobium meliloti	29	0.00768597	Sporosarcina pasteurii	20	0.00682161	Legionella sainthelensi	20	0.00556461
Paenibacillus dendritiformis	12	0.00473505	Streptomyces fumigatiscleroticus	29	0.00768597	Acidovorax delafieldii	19	0.00648053	Luteimonas lutimaris	20	0.00556461
Paenibacillus glycanilyticus	12	0.00473505	Chitinophaga ginsengisegetis	28	0.00742093	Actinopolyspora indiensis	19	0.00648053	Marinobacterium sediminicola	20	0.00556461
Pedobacter daejeonensis	12	0.00473505	Desulfuromusa succinoxidans	28	0.00742093	Agrococcus versicolor	19	0.00648053	Micromonospora carbonacea	20	0.00556461
Pedobacter kwangyangensis	12	0.00473505	Mycoplasma iguanae	28	0.00742093	Ammonifex thiophilus	19	0.00648053	Paenibacillus ourofinensis	20	0.00556461
Shinella fusca	12	0.00473505	Paenibacillus mendelii	28	0.00742093	Bacillus herbersteinensis	19	0.00648053	Peptoniphilus methioninivorax	20	0.00556461
Thermoanaerobacter sulfurigignens	12	0.00473505	Rhodococcus ruber	28	0.00742093	Bacillus nealsonii	19	0.00648053	Acinetobacter gerneri	19	0.00528638
Thiohalorhabdus denitrificans	12	0.00473505	Sorangium cellulosum	28	0.00742093	Luteimonas lutimaris	19	0.00648053	Aurantimonas coralicida	19	0.00528638
Bacillus olivae	11	0.00434047	Tindallia magadiensis	28	0.00742093	Methylonatrum kenyense	19	0.00648053	Bacillus butanolivorans	19	0.00528638
Bifidobacterium ruminantium	11	0.00434047	Amphritea atlantica	27	0.0071559	Paenibacillus kobensis	19	0.00648053	Blastomonas natatoria	19	0.00528638
Chromobacterium violaceum	11	0.00434047	Bacillus nealsonii	27	0.0071559	Sphingobium abikonense	19	0.00648053	Brevibacillus formosus	19	0.00528638
Clostridium bovipellis	11	0.00434047	Legionella cherrii	27	0.0071559	Sphingomonas elodea	19	0.00648053	Brevundimonas olei	19	0.00528638
Cupriavidus laharis	11	0.00434047	Lysobacter deserti	27	0.0071559	Alcanivorax indicus	18	0.00613945	Carboxydocella ferrireducens	19	0.00528638
Hydrogenophaga defluvii	11	0.00434047	Thermogemmatispora onikobensis	27	0.0071559	Bacillus boroniphilus	18	0.00613945	Fusobacterium gonidiaformans	19	0.00528638
Lentzea flavoverrucoides	11	0.00434047	Virgisporangium aliadipatigenens	27	0.0071559	Bacillus firmus	18	0.00613945	Negativicoccus succinicivorans	19	0.00528638
Litoricola lipolytica	11	0.00434047	Agrobacterium viscosum	26	0.00689087	Burkholderia ubonensis	18	0.00613945	Novosphingobium subterraneum	19	0.00528638
Lutibacterium anuloederans	11	0.00434047	Atopobium minutum	26	0.00689087	Clostridium fallax	18	0.00613945	Viridibacillus neidei	19	0.00528638
Mycoplasma insons	11	0.00434047	Bacillus marisflavi	26	0.00689087	Clostridium intestinale	18	0.00613945	Brevibacillus panacihumi	18	0.00500815
Nonomuraea asiatica	11	0.00434047	Brochothrix thermosphacta	26	0.00689087	Gemella cunicula	18	0.00613945	Clostridium homopropionicum	18	0.00500815
Novosphingobium hassiacum	11	0.00434047	Leucothrix mucor	26	0.00689087	Kineococcus gynurae	18	0.00613945	Dietzia alimentaria	18	0.00500815
Oscillospira guilliermondii	11	0.00434047	Microtetraspora malaysiensis	26	0.00689087	Kosmotoga arenicorallina	18	0.00613945	Kosmotoga arenicorallina	18	0.00500815
Streptomyces danangensis	11	0.00434047	Streptomyces vitaminophilus	26	0.00689087	Microbacterium resistens	18	0.00613945	Paracoccus alkenifer	18	0.00500815
Streptomyces plumbeus	11	0.00434047	Virgibacillus byunsanensis	26	0.00689087	Natronincola peptidivorans	18	0.00613945	Roseomonas lacus	18	0.00500815
Streptomyces yunnanensis	11	0.00434047	Actinomadura maheshkhaliensis	25	0.00662583	Neorickettsia helminthoeca	18	0.00613945	Actinomadura namibiensis	17	0.00472992
Thauera phenylacetica	11	0.00434047	Brevibacillus formosus	25	0.00662583	Paenibacillus taiwanensis	18	0.00613945	Actinopolyspora indiensis	17	0.00472992
Thermoanaerobacterium islandicum	11	0.00434047	Erythrobacter flavus	25	0.00662583	Pedobacter daejeonensis	18	0.00613945	Bacillus badius	17	0.00472992
Agromyces succinolyticus	10	0.00394588	Lachnospira pectinoschiza	25	0.00662583	Bifidobacterium subtile	17	0.00579837	Bacteroides paurosaccharolyticus	17	0.00472992
Arthrobacter psychrochitiniphilus	10	0.00394588	Legionella shakespearei	25	0.00662583	Brevibacillus ginsengisoli	17	0.00579837	Brevundimonas staleyi	17	0.00472992
Bacillus ferrariarum	10	0.00394588	Novosphingobium aromaticivorans	25	0.00662583	Candidatus Liberibacter solanacearum	17	0.00579837	Clostridium subterminale	17	0.00472992
Bacteroides stercorirosoris	10	0.00394588	Prevotella paludivivens	25	0.00662583	Clostridium cavendishii	17	0.00579837	Cylindrospermopsis raciborskii	17	0.00472992
Clostridium cavendishii	10	0.00394588	Roseomonas terrae	25	0.00662583	Devosia terrae	17	0.00579837	Desulfovibrio piger	17	0.00472992
Ehrlichia ovina	10	0.00394588	Streptomyces griseoaurantiacus	25	0.00662583	Hydrocarboniphaga daqingensis	17	0.00579837	Ectothiorhodospira imhoffii	17	0.00472992
Enhydrobacter aerosaccus	10	0.00394588	Veillonella montpellierensis	25	0.00662583	Natronincola ferrireducens	17	0.00579837	Lachnospira pectinoschiza	17	0.00472992
Erythrobacter aquimaris	10	0.00394588	Aquicella lusitana	24	0.0063608	Pseudaminobacter defluvii	17	0.00579837	Leptothrix discophora	17	0.00472992
Escherichia albertii	10	0.00394588	Azohydromonas australica	24	0.0063608	Agromyces terreus	16	0.00545729	Ochrobactrum intermedium	17	0.00472992
Luteimonas lutimaris	10	0.00394588	Cupriavidus oxalaticus	24	0.0063608	Amaricoccus kaplicensis	16	0.00545729	Rickettsia asiatica	17	0.00472992
Lysinibacillus parviboronicapiens	10	0.00394588	Geobacter uraniireducens	24	0.0063608	Amaricoccus tamworthensis	16	0.00545729	Sutterella sanguinus	17	0.00472992
Micromonospora chalcea	10	0.00394588	Herbaspirillum magnetovibrio	24	0.0063608	Aquimonas voraii	16	0.00545729	Actinomadura vinacea	16	0.00445169
Nocardia xishanensis	10	0.00394588	Kitasatospora cineracea	24	0.0063608	Azohydromonas australica	16	0.00545729	Arcobacter skirrowii	16	0.00445169
Phenylobacterium immobile	10	0.00394588	Mycoplasma timone	24	0.0063608	Clostridium aldrichii	16	0.00545729	Bacillus circulans	16	0.00445169
Pontibacillus halophilus	10	0.00394588	Niastella koreensis	24	0.0063608	Paenibacillus caespitis	16	0.00545729	Bacteroides rodentium	16	0.00445169
Prevotella copri	10	0.00394588	Nitrobacter alkalicus	24	0.0063608	Peptoniphilus ivorii	16	0.00545729	Brevibacterium album	16	0.00445169
Rubrivivax gelatinosus	10	0.00394588	Nocardia araoensis	24	0.0063608	Roseospira thiosulfatophila	16	0.00545729	Clostridium nitrophenolicum	16	0.00445169
Saccharopolyspora cebuensis	10	0.00394588	Paenibacillus soli	24	0.0063608	Serratia entomophila	16	0.00545729	Clostridium taeniosporum	16	0.00445169
Streptomyces chromofuscus	10	0.00394588	Pseudonocardia khuvsgulensis	24	0.0063608	Sinorhizobium meliloti	16	0.00545729	Desulfovibrio aceae	16	0.00445169
Tetrasphaera vanveenii	10	0.00394588	Streptomyces ansochromogenes	24	0.0063608	Vibrio litoralis	16	0.00545729	Devosia hwasunensis	16	0.00445169
Amycolatopsis helveola	9	0.00355129	Syntrophomonas cellicola	24	0.0063608	Acidiphilium acidophilum	15	0.00511621	Ferrimicrobium acidiphilum	16	0.00445169
Arcobacter skirrowii	9	0.00355129	Bacillus niabensis	23	0.00609577	Agrobacterium albertimagni	15	0.00511621	Geobacter pickeringii	16	0.00445169
Azospira restricta	9	0.00355129	Bacillus vireti	23	0.00609577	Aquimarina macrocephali	15	0.00511621	Leptolyngbya laminosa	16	0.00445169
Bacillus boroniphilus	9	0.00355129	Bradyrhizobium cytisi	23	0.00609577	Clostridium mesophilum	15	0.00511621	Pseudonocardia khuvsgulensis	16	0.00445169
Bacillus djibelorensis	9	0.00355129	Burkholderia ubonensis	23	0.00609577	Devosia geojensis	15	0.00511621	Roseomonas terrae	16	0.00445169
Bacteroides rodentium	9	0.00355129	Chitinophaga ginsengisoli	23	0.00609577	Erythrobacter aquimaris	15	0.00511621	Streptomyces fimbriatus	16	0.00445169
Bacteroides vulgatus	9	0.00355129	Clostridium aurantibutyricum	23	0.00609577	Escherichia albertii	15	0.00511621	Vibrio neonatus	16	0.00445169
Clostridium cadaveris	9	0.00355129	Geobacter hydrogenophilus	23	0.00609577	Luteibacter rhizovicinus	15	0.00511621	Actinopolymorpha rutila	15	0.00417346
Clostridium carboxidivorans	9	0.00355129	Klebsiella granulomatis	23	0.00609577	Nitrosovibrio tenuis	15	0.00511621	Agromyces mediolanus	15	0.00417346
Clostridium diolis	9	0.00355129	Litoricola marina	23	0.00609577	Propionivibrio dicarboxylicus	15	0.00511621	Bacillus axarquiensis	15	0.00417346
Clostridium saccharoperbutylacetonicum	9	0.00355129	Mycobacterium novocastrense	23	0.00609577	Actinomadura cremea	14	0.00477513	Bifidobacterium bombi	15	0.00417346
Herbaspirillum aquaticum	9	0.00355129	Nitrosovibrio tenuis	23	0.00609577	Bacillus soli	14	0.00477513	Clostridium fallax	15	0.00417346
Kaistia granuli	9	0.00355129	Peptoniphilus methioninivorax	23	0.00609577	Bradyrhizobium liaoningense	14	0.00477513	Desulfovibrio tunisiensis	15	0.00417346
Kribbella koreensis	9	0.00355129	Roseiflexus castenholzii	23	0.00609577	Clostridium saccharobutylicum	14	0.00477513	Erythrobacter aquimaris	15	0.00417346
Lewinella marina	9	0.00355129	Streptomyces kishiwadensis	23	0.00609577	Ectothiorhodospira imhoffii	14	0.00477513	Geobacillus thermoglucosidans	15	0.00417346
Marinitoga okinawensis	9	0.00355129	Tetragenococcus doogicus	23	0.00609577	Helicobacter suncus	14	0.00477513	Kushneria aurantia	15	0.00417346
Marinobacterium sediminicola	9	0.00355129	Actinomadura chibensis	22	0.00583073	Herbaspirillum aquaticum	14	0.00477513	Laceyella putida	15	0.00417346
Mesorhizobium opportunistum	9	0.00355129	Actinomadura vinacea	22	0.00583073	Lentzea flavoverrucoides	14	0.00477513	Lactobacillus equi	15	0.00417346
Novosphingobium aromaticivorans	9	0.00355129	Agromyces ramosus	22	0.00583073	Rhodoplanes roseus	14	0.00477513	Maricaulis indicus	15	0.00417346
Novosphingobium mathurense	9	0.00355129	Bacillus flexus	22	0.00583073	Streptomyces alni	14	0.00477513	Methylocella silvestris	15	0.00417346
Oscillospira eae	9	0.00355129	Bacillus olivae	22	0.00583073	Streptomyces glomeroaurantiacus	14	0.00477513	Micromonospora chalcea	15	0.00417346
Rhodobacter gluconicum	9	0.00355129	Bacillus soli	22	0.00583073	Tetrasphaera vanveenii	14	0.00477513	Ochrobactrum thiophenivorans	15	0.00417346
Rhodoplanes cryptolactis	9	0.00355129	Candidatus Liberibacter africanus	22	0.00583073	Thiohalorhabdus denitrificans	14	0.00477513	Thauera mechernichensis	15	0.00417346
Rubellimicrobium aerolatum	9	0.00355129	Clostridium homopropionicum	22	0.00583073	Thiorhodospira sibirica	14	0.00477513	Bacteroides stercoris	14	0.00389523
Streptomyces neyagawaensis	9	0.00355129	Dysgonomonas wimpennyi	22	0.00583073	Aquitalea denitrificans	13	0.00443405	Bartonella rochalimae	14	0.00389523
Syntrophomonas sapovorans	9	0.00355129	Halanaerobium fermentans	22	0.00583073	Bacillus foraminis	13	0.00443405	Emticicia ginsengisoli	14	0.00389523
Thalassobacillus devorans	9	0.00355129	Haliangium tepidum	22	0.00583073	Bacillus pseudomegaterium	13	0.00443405	Escherichia albertii	14	0.00389523
Treponema porcinum	9	0.00355129	Modestobacter versicolor	22	0.00583073	Desulfitobacterium dichloroeliminans	13	0.00443405	Mesorhizobium huakuii	14	0.00389523
Actinomadura maheshkhaliensis	8	0.0031567	Paenibacillus tylopili	22	0.00583073	Desulfosporosinus hippei	13	0.00443405	Paenibacillus ginsengihumi	14	0.00389523
Arthronema africanum	8	0.0031567	Saccharopolyspora cebuensis	22	0.00583073	Erythrobacter flavus	13	0.00443405	Rhodothermus clarus	14	0.00389523
Arthrospira fusiformis	8	0.0031567	Shimazuella kribbensis	22	0.00583073	Hydrogenophilus hirschii	13	0.00443405	Schlegelella aquatica	14	0.00389523
Azospirillum picis	8	0.0031567	Shinella fusca	22	0.00583073	Hyphomicrobium hollandicum	13	0.00443405	Streptomyces roseogilvus	14	0.00389523
Bacillus marisflavi	8	0.0031567	Virgisporangium ochraceum	22	0.00583073	Kaistobacter terrae	13	0.00443405	Syntrophomonas bryantii	14	0.00389523
Bacteroides xylanisolvens	8	0.0031567	Bacillus djibelorensis	21	0.0055657	Novosphingobium aromaticivorans	13	0.00443405	Actinomadura maheshkhaliensis	13	0.003617
Brochothrix thermosphacta	8	0.0031567	Bacillus hwajinpoensis	21	0.0055657	Oerskovia paurometabola	13	0.00443405	Actinomyces lingnae	13	0.003617
Cystobacter miniatus	8	0.0031567	Bacteroides dorei	21	0.0055657	Pectinatus cerevisiiphilus	13	0.00443405	Actinoplanes auranticolor	13	0.003617
Erysipelothrix muris	8	0.0031567	Caulobacter crescentus	21	0.0055657	Rhodoplanes cryptolactis	13	0.00443405	Aquimonas voraii	13	0.003617
Isosphaera pallida	8	0.0031567	Desulfofrigus oceanense	21	0.0055657	Saccharothrix yanglingensis	13	0.00443405	Arcobacter marinus	13	0.003617
Lactobacillus hayakitensis	8	0.0031567	Myxococcus xanthus	21	0.0055657	Sanguibacter suarezii	13	0.00443405	Azospirillum zeae	13	0.003617
Litoricola marina	8	0.0031567	Natronincola peptidivorans	21	0.0055657	Sphingomonas insulae	13	0.00443405	Clostridium aestuarii	13	0.003617
Modestobacter marinus	8	0.0031567	Ochrobactrum thiophenivorans	21	0.0055657	Streptomyces thermospinosisporus	13	0.00443405	Clostridium intestinale	13	0.003617
Novosphingobium subterraneum	8	0.0031567	Sedimentibacter hydroxybenzoicus	21	0.0055657	Thalassobacillus devorans	13	0.00443405	Cystobacter miniatus	13	0.003617
Paenibacillus darangshiensis	8	0.0031567	Sphingomonas roseiflava	21	0.0055657	Thauera linaloolentis	13	0.00443405	Desulfuromonas svalbardensis	13	0.003617
Sanguibacter suarezii	8	0.0031567	Streptomyces macrosporeus	21	0.0055657	Thermoanaerobacter sulfurigignens	13	0.00443405	Fervidobacterium pennivorans	13	0.003617
Sphingobium abikonense	8	0.0031567	Thiohalorhabdus denitrificans	21	0.0055657	Thermodesulfatator atlanticus	13	0.00443405	Flammeovirga pacifica	13	0.003617
Streptomyces alni	8	0.0031567	Actinocorallia herbida	20	0.00530067	Actinomadura maheshkhaliensis	12	0.00409296	Haliangium ochraceum	13	0.003617
Thauera aromatica	8	0.0031567	Arcobacter marinus	20	0.00530067	Agromyces salentinus	12	0.00409296	Methylotenera versatilis	13	0.003617
Virgisporangium aliadipatigenens	8	0.0031567	Bacteroides sartorii	20	0.00530067	Aquicella lusitana	12	0.00409296	Microbacterium pygmaeum	13	0.003617
Achromobacter arsenitoxydans	7	0.00276211	Chromatium weissei	20	0.00530067	Aquicella siphonis	12	0.00409296	Paenibacillus ginsengagri	13	0.003617
Azoarcus evansii	7	0.00276211	Clostridium aldrichii	20	0.00530067	Bacillus methanolicus	12	0.00409296	Pontibacillus halophilus	13	0.003617
Bacillus aerophilus	7	0.00276211	Clostridium saccharobutylicum	20	0.00530067	Bacillus mucilaginosus	12	0.00409296	Pontibacter xinjiangensis	13	0.003617
Bacillus clausii	7	0.00276211	Kushneria indalinina	20	0.00530067	Brevibacillus choshinensis	12	0.00409296	Rhodoplanes roseus	13	0.003617
Bacillus ginsenggisoli	7	0.00276211	Luteimonas lutimaris	20	0.00530067	Burkholderia phenoliruptrix	12	0.00409296	Sarcina maxima	13	0.003617
Bacillus pseudomegaterium	7	0.00276211	Modestobacter marinus	20	0.00530067	Clostridium thermoalcaliphilum	12	0.00409296	Streptacidiphilus griseus	13	0.003617
Bacillus simplex	7	0.00276211	Mycobacterium tilburgii	20	0.00530067	Coraliomargarita akajimensis	12	0.00409296	Streptomyces alni	13	0.003617
Bacteroides stercoris	7	0.00276211	Phascolarctobacterium succinatutens	20	0.00530067	Desulfuromonas svalbardensis	12	0.00409296	Streptomyces variegatus	13	0.003617
Chitinophaga japonensis	7	0.00276211	Rhodobium gokarnense	20	0.00530067	Erysipelothrix muris	12	0.00409296	Thiohalorhabdus denitrificans	13	0.003617
Clostridium nitrophenolicum	7	0.00276211	Rhodovulum euryhalinum	20	0.00530067	Lysobacter deserti	12	0.00409296	Trabulsiella odontotermitis	13	0.003617
Clostridium proteolyticus	7	0.00276211	Sporosarcina luteola	20	0.00530067	Streptococcus bovis	12	0.00409296	Xanthomonas oryzae	13	0.003617
Fusobacterium naviforme	7	0.00276211	Sterolibacterium denitrificans	20	0.00530067	Acholeplasma palmae	11	0.00375188	Agromyces fucosus	12	0.00333877
Kushneria aurantia	7	0.00276211	Streptomyces luteoverticillatus	20	0.00530067	Bacillus marisflavi	11	0.00375188	Arthrobacter psychrochitiniphilus	12	0.00333877
Lactobacillus salivarius	7	0.00276211	Streptomyces mashuensis	20	0.00530067	Bacteroides sartorii	11	0.00375188	Azohydromonas australica	12	0.00333877
Leuconostoc argentinum	7	0.00276211	Actinokineospora riparia	19	0.00503563	Caulobacter tundrae	11	0.00375188	Brevibacillus choshinensis	12	0.00333877
Luteococcus peritonei	7	0.00276211	Actinopolymorpha rutila	19	0.00503563	Clostridium carboxidivorans	11	0.00375188	Brevibacillus reuszeri	12	0.00333877
Lysinibacillus xylanilyticus	7	0.00276211	Azovibrio restrictus	19	0.00503563	Cystobacter badius	11	0.00375188	Clostridium aldrichii	12	0.00333877
Macrococcus bovicus	7	0.00276211	Gordonia jacobaea	19	0.00503563	Desulfovibrio piger	11	0.00375188	Cohnella fontinalis	12	0.00333877
Nitrobacter alkalicus	7	0.00276211	Hydrogenophilus denitrificans	19	0.00503563	Desulfovibrio vietnamensis	11	0.00375188	Cohnella xylanilytica	12	0.00333877
Phenylobacterium falsum	7	0.00276211	Laceyella putida	19	0.00503563	Geobacter grbiciae	11	0.00375188	Eubacterium biforme	12	0.00333877
Pigmentiphaga kullae	7	0.00276211	Lactobacillus intermedius	19	0.00503563	Granulicella tundricola	11	0.00375188	Gluconobacter krungthepensis	12	0.00333877
Porphyromonas canis	7	0.00276211	Mycobacterium confluentis	19	0.00503563	Halanaerobium fermentans	11	0.00375188	Kineosporia rhizophila	12	0.00333877
Pseudoxanthomonas sacheonensis	7	0.00276211	Nocardia brevicatena	19	0.00503563	Kribbella koreensis	11	0.00375188	Kitasatospora paranensis	12	0.00333877
Rhodobium gokarnense	7	0.00276211	Rhodobacter gluconicum	19	0.00503563	Lactobacillus japonicus	11	0.00375188	Lewinella lutea	12	0.00333877
Sebaldella termitidis	7	0.00276211	Thauera selenatis	19	0.00503563	Lactobacillus siliginis	11	0.00375188	Marichromatium gracile	12	0.00333877
Shewanella pneumatophori	7	0.00276211	Zoogloea oryzae	19	0.00503563	Maricaulis indicus	11	0.00375188	Microbacterium chocolatum	12	0.00333877
Sphingomonas leidyia	7	0.00276211	Candidatus Liberibacter solanacearum	18	0.0047706	Microlunatus ginsengisoli	11	0.00375188	Microbacterium ulmi	12	0.00333877
Sphingomonas roseiflava	7	0.00276211	Luteococcus peritonei	18	0.0047706	Niastella koreensis	11	0.00375188	Paenibacillus thailandensis	12	0.00333877
Streptomyces labedae	7	0.00276211	Methylobacterium marchantiae	18	0.0047706	Odoribacter denticanis	11	0.00375188	Pedobacter agri	12	0.00333877
Tepidimonas ignava	7	0.00276211	Ochrobactrum pseudogrignonense	18	0.0047706	Paenibacillus darangshiensis	11	0.00375188	Shimazuella kribbensis	12	0.00333877
Trabulsiella odontotermitis	7	0.00276211	Paenibacillus ourofinensis	18	0.0047706	Paenibacillus mendelii	11	0.00375188	Streptomyces plumbeus	12	0.00333877
Allochromatium palmeri	6	0.00236753	Paenibacillus residui	18	0.0047706	Pedobacter metabolipauper	11	0.00375188	Thermoanaerobacterium islandicum	12	0.00333877
Bacillus gibsonii	6	0.00236753	Shewanella pneumatophori	18	0.0047706	Pelotomaculum terephthalicicum	11	0.00375188	Alkalibacillus salilacus	11	0.00306054
Bacillus oshimensis	6	0.00236753	Treponema porcinum	18	0.0047706	Phenylobacterium immobile	11	0.00375188	Alkaliphilus crotonatoxidans	11	0.00306054
Bacillus vireti	6	0.00236753	Actinocatenispora thailandica	17	0.00450557	Prevotella paludivivens	11	0.00375188	Amycolatopsis helveola	11	0.00306054
Bacteroides denticanum	6	0.00236753	Brevibacterium album	17	0.00450557	Roseomonas massiliensis	11	0.00375188	Bacillus hackensackii	11	0.00306054
Chitinophaga ginsengisoli	6	0.00236753	Caldicellulosiruptor bescii	17	0.00450557	Rubellimicrobium aerolatum	11	0.00375188	Bradyrhizobium jicamae	11	0.00306054
Clostridium cellulovorans	6	0.00236753	Clostridium aestuarii	17	0.00450557	Sphaerisporangium cinnabarinum	11	0.00375188	Chryseobacterium taichungense	11	0.00306054
Cupriavidus metallidurans	6	0.00236753	Dehalogenimonas lykanthroporepellens	17	0.00450557	Sporosarcina luteola	11	0.00375188	Clostridium malenominatum	11	0.00306054
Desulfosporomusa polytropa	6	0.00236753	Geobacter grbiciae	17	0.00450557	Streptacidiphilus thailandensis	11	0.00375188	Deinococcus soli	11	0.00306054
Dethiobacter alkaliphilus	6	0.00236753	Glycomyces lechevalierae	17	0.00450557	Streptomyces vitaminophilus	11	0.00375188	Halanaerobium fermentans	11	0.00306054
Kineococcus gynurae	6	0.00236753	Inquilinus limosus	17	0.00450557	Actinotalea fermentans	10	0.0034108	Lysinibacillus parviboronicapiens	11	0.00306054
Klebsiella granulomatis	6	0.00236753	Labrys wisconsinensis	17	0.00450557	Bacillus butanolivorans	10	0.0034108	Nitrobacter hamburgensis	11	0.00306054
Leucobacter chironomi	6	0.00236753	Nocardia vermiculata	17	0.00450557	Bacillus cereus	10	0.0034108	Paenibacillus anaericanus	11	0.00306054
Microtetraspora glauca	6	0.00236753	Paenibacillus lautus	17	0.00450557	Bacteroides xylanisolvens	10	0.0034108	Paenibacillus mucilaginosus	11	0.00306054
Mycobacterium barrassiae	6	0.00236753	Paenibacillus pini	17	0.00450557	Candidatus Koribacter versatilis	10	0.0034108	Pectinatus cerevisiiphilus	11	0.00306054
Myxococcus xanthus	6	0.00236753	Phaeospirillum fulvum	17	0.00450557	Candidatus Liberibacter africanus	10	0.0034108	Porphyromonas canis	11	0.00306054
Ochrobactrum thiophenivorans	6	0.00236753	Pseudonocardia compacta	17	0.00450557	Clostridium butyricum	10	0.0034108	Pseudonocardia babensis	11	0.00306054
Paenibacillus pinihumi	6	0.00236753	Spirosoma rigui	17	0.00450557	Flammeovirga pacifica	10	0.0034108	Rubellimicrobium thermophilum	11	0.00306054
Pelomonas puraquae	6	0.00236753	Streptomyces variegatus	17	0.00450557	Knoellia subterranea	10	0.0034108	Streptomyces kagawaensis	11	0.00306054
Polynucleobacter rarus	6	0.00236753	Thermoanaerobacter sulfurigignens	17	0.00450557	Lactobacillus intermedius	10	0.0034108	Variovorax dokdonensis	11	0.00306054
Propionigenium modestum	6	0.00236753	Acholeplasma palmae	16	0.00424053	Methylobacillus glycogenes	10	0.0034108	Zoogloea oryzae	11	0.00306054
Psychrobacter halophilus	6	0.00236753	Actinoallomurus purpureus	16	0.00424053	Microtetraspora glauca	10	0.0034108	Bacillus beringensis	10	0.00278231
Pullulanibacillus naganoensis	6	0.00236753	Amaricoccus tamworthensis	16	0.00424053	Nocardia vermiculata	10	0.0034108	Candidatus Tammella caduceiae	10	0.00278231
Salisaeta longa	6	0.00236753	Aquimonas voraii	16	0.00424053	Pedobacter rhizospharae	10	0.0034108	Clostridium cellulovorans	10	0.00278231
Sphingopyxis witflariensis	6	0.00236753	Bacillus megaterium	16	0.00424053	Rhodobacter gluconicum	10	0.0034108	Cryocola poae	10	0.00278231
Streptomyces chartreusis	6	0.00236753	Clostridium cadaveris	16	0.00424053	Rhodococcus percolatus	10	0.0034108	Geobacter toluenoxydans	10	0.00278231
Streptomyces ginsengisoli	6	0.00236753	Clostridium termitidis	16	0.00424053	Rhodovulum euryhalinum	10	0.0034108	Knoellia subterranea	10	0.00278231
Thermomonas koreensis	6	0.00236753	Desulfurispirillum alkaliphilum	16	0.00424053	Sphingobium faniae	10	0.0034108	Labrys wisconsinensis	10	0.00278231
Treponema paraluiscuniculi	6	0.00236753	Flavobacterium terrigena	16	0.00424053	Sphingomonas roseiflava	10	0.0034108	Lysinibacillus boronitolerans	10	0.00278231
Vibrio neonatus	6	0.00236753	Hyphomicrobium hollandicum	16	0.00424053	Thiobacter subterraneus	10	0.0034108	Methylobacillus glycogenes	10	0.00278231
Zobellia laminariae	6	0.00236753	Kushneria aurantia	16	0.00424053	Arcobacter marinus	9	0.00306972	Microlunatus ginsengisoli	10	0.00278231
Agromyces mediolanus	5	0.00197294	Marinobacter arcticus	16	0.00424053	Arcobacter skirrowii	9	0.00306972	Micromonospora purpureochromogenes	10	0.00278231
Agromyces terreus	5	0.00197294	Oribacterium sinus	16	0.00424053	Bacteroides stercorirosoris	9	0.00306972	Microtetraspora malaysiensis	10	0.00278231
Amphritea atlantica	5	0.00197294	Phaeobacter inhibens	16	0.00424053	Blastochloris sulfoviridis	9	0.00306972	Modestobacter versicolor	10	0.00278231
Amycolatopsis methanolica	5	0.00197294	Pontibacillus halophilus	16	0.00424053	Clostridium cadaveris	9	0.00306972	Phaeobacter inhibens	10	0.00278231
Asticcacaulis biprosthecium	5	0.00197294	Rubellimicrobium aerolatum	16	0.00424053	Clostridium nitrophenolicum	9	0.00306972	Pseudonocardia thermophila	10	0.00278231
Bacillus butanolivorans	5	0.00197294	Actinomadura yumaensis	15	0.0039755	Clostridium taeniosporum	9	0.00306972	Rhodobium gokarnense	10	0.00278231
Bacillus herbersteinensis	5	0.00197294	Agromyces succinolyticus	15	0.0039755	Clostridium tepidiprofundi	9	0.00306972	Sphingobium abikonense	10	0.00278231
Bacillus hwajinpoensis	5	0.00197294	Bacillus badius	15	0.0039755	Desulfofrigus oceanense	9	0.00306972	Zobellia laminariae	10	0.00278231
Bergeyella zoohelcum	5	0.00197294	Beijerinckia derxii	15	0.0039755	Haliangium tepidum	9	0.00306972	Agrococcus versicolor	9	0.00250408
Bradyrhizobium japonicum	5	0.00197294	Calothrix parietina	15	0.0039755	Hydrogenophilus denitrificans	9	0.00306972	Agromyces terreus	9	0.00250408
Candidatus Blochmannia castaneus	5	0.00197294	Cohnella thermotolerans	15	0.0039755	Megamonas funiformis	9	0.00306972	Allochromatium palmeri	9	0.00250408
Clostridium fallax	5	0.00197294	Dactylosporangium roseum	15	0.0039755	Modestobacter marinus	9	0.00306972	Ancylobacter aquaticus	9	0.00250408
Clostridium homopropionicum	5	0.00197294	Desulfotomaculum reducens	15	0.0039755	Myxococcus xanthus	9	0.00306972	Azospirillum picis	9	0.00250408
Clostridium mesophilum	5	0.00197294	Erwinia billingiae	15	0.0039755	Paenibacillus alginolyticus	9	0.00306972	Bacillus malacitensis	9	0.00250408
Clostridium sulfidigenes	5	0.00197294	Leptospira licerasiae	15	0.0039755	Pelobacter carbinolicus	9	0.00306972	Bacillus olivae	9	0.00250408
Coprobacillus cateniformis	5	0.00197294	Paenibacillus mucilaginosus	15	0.0039755	Rubellimicrobium mesophilum	9	0.00306972	Bacillus pumilus	9	0.00250408
Demequina globuliformis	5	0.00197294	Serinicoccus chungangensis	15	0.0039755	Sphingopyxis witflariensis	9	0.00306972	Bacillus sonorensis	9	0.00250408
Desulfovibrio caledoniensis	5	0.00197294	Streptomyces panayensis	15	0.0039755	Streptomyces fumigatiscleroticus	9	0.00306972	Chloroflexus aurantiacus	9	0.00250408
Desulfovibrio fairfieldensis	5	0.00197294	Streptomyces tacrolimicus	15	0.0039755	Tetragenococcus doogicus	9	0.00306972	Clostridium thermoalcaliphilum	9	0.00250408
Eubacterium biforme	5	0.00197294	Tepidimonas ignava	15	0.0039755	Actinomyces lingnae	8	0.00272864	Erysipelothrix muris	9	0.00250408
Fervidobacterium islandicum	5	0.00197294	Thermoanaerobacterium islandicum	15	0.0039755	Arthrospira fusiformis	8	0.00272864	Frigoribacterium faeni	9	0.00250408
Hahella chejuensis	5	0.00197294	Viridibacillus neidei	15	0.0039755	Azoarcus tolulyticus	8	0.00272864	Haliangium tepidum	9	0.00250408
Halothiobacillus kellyi	5	0.00197294	Actinoallomurus amamiensis	14	0.00371047	Bacillus aerophilus	8	0.00272864	Hydrogenophaga defluvii	9	0.00250408
Knoellia subterranea	5	0.00197294	Actinoalloteichus alkalophilus	14	0.00371047	Bacillus vireti	8	0.00272864	Methylobacterium marchantiae	9	0.00250408
Laceyella putida	5	0.00197294	Actinopolyspora salina	14	0.00371047	Cupriavidus oxalaticus	8	0.00272864	Microbacterium marinilacus	9	0.00250408
Mannheimia caviae	5	0.00197294	Catellatospora yuxiensis	14	0.00371047	Desulfurispirillum alkaliphilum	8	0.00272864	Micrococcus yunnanensis	9	0.00250408
Marinitoga hydrogenitolerans	5	0.00197294	Clostridium tepidiprofundi	14	0.00371047	Enterobacter soli	8	0.00272864	Microvirus Enterobacteria phage PhiX174	9	0.00250408
Micrococcus yunnanensis	5	0.00197294	Clostridium thermoalcaliphilum	14	0.00371047	Haliangium ochraceum	8	0.00272864	Mycetocola reblochoni	9	0.00250408
Microlunatus ginsengisoli	5	0.00197294	Desulfovibrio putealis	14	0.00371047	Leucobacter chironomi	8	0.00272864	Oribacterium sinus	9	0.00250408
Mycobacterium tilburgii	5	0.00197294	Georgenia halophila	14	0.00371047	Lewinella lutea	8	0.00272864	Paenibacillus daejeonensis	9	0.00250408
Mycoplasma iguanae	5	0.00197294	Mycobacterium pallens	14	0.00371047	Lutibacterium anuloederans	8	0.00272864	Paenibacillus donghaensis	9	0.00250408
Mycoplasma timone	5	0.00197294	Pedomicrobium australicum	14	0.00371047	Modestobacter versicolor	8	0.00272864	Paenibacillus forsythiae	9	0.00250408
Nocardia gamkensis	5	0.00197294	Pleomorphomonas oryzae	14	0.00371047	Mycobacterium barrassiae	8	0.00272864	Pediococcus cellicola	9	0.00250408
Paenibacillus alginolyticus	5	0.00197294	Pseudoxanthomonas mexicana	14	0.00371047	Paenibacillus gansuensis	8	0.00272864	Peptococcus niger	9	0.00250408
Paenibacillus mendelii	5	0.00197294	Sinorhizobium medicae	14	0.00371047	Paenibacillus ourofinensis	8	0.00272864	Prevotella copri	9	0.00250408
Paenibacillus pini	5	0.00197294	Sphingomonas elodea	14	0.00371047	Peptoniphilus olsenii	8	0.00272864	Roseomonas ludipueritiae	9	0.00250408
Paenibacillus residui	5	0.00197294	Streptomyces fimbriatus	14	0.00371047	Phaeobacter inhibens	8	0.00272864	Roseospira thiosulfatophila	9	0.00250408
Pedobacter metabolipauper	5	0.00197294	Streptomyces labedae	14	0.00371047	Pseudonocardia compacta	8	0.00272864	Rubellimicrobium roseum	9	0.00250408
Pseudonocardia khuvsgulensis	5	0.00197294	Streptomyces lanatus	14	0.00371047	Rhizobium pisi	8	0.00272864	Ruminococcus gnavus	9	0.00250408
Ralstonia pickettii	5	0.00197294	Streptomyces lucensis	14	0.00371047	Sphingobacterium multivorum	8	0.00272864	Sphingomonas haloaromaticamans	9	0.00250408
Rhodanobacter lindaniclasticus	5	0.00197294	Variovorax soli	14	0.00371047	Streptomyces chartreusis	8	0.00272864	Sphingomonas pseudosanguinis	9	0.00250408
Rhodovulum euryhalinum	5	0.00197294	Bacillus beringensis	13	0.00344543	Streptomyces lazureus	8	0.00272864	Sphingopyxis taejonensis	9	0.00250408
Slackia piriformis	5	0.00197294	Bacillus foraminis	13	0.00344543	Streptomyces neyagawaensis	8	0.00272864	Sporolactobacillus putidus	9	0.00250408
Sphingomonas haloaromaticamans	5	0.00197294	Bacillus humi	13	0.00344543	Sutterella sanguinus	8	0.00272864	Veillonella montpellierensis	9	0.00250408
Sphingomonas sanxanigenens	5	0.00197294	Bifidobacterium ruminantium	13	0.00344543	Thalassospira tepidiphila	8	0.00272864	Actinomadura cremea	8	0.00222585
Spirosoma linguale	5	0.00197294	Chitinophaga japonensis	13	0.00344543	Thauera selenatis	8	0.00272864	Agromyces salentinus	8	0.00222585
Sterolibacterium denitrificans	5	0.00197294	Clostridium nitrophenolicum	13	0.00344543	Verrucosispora gifhornensis	8	0.00272864	Agromyces succinolyticus	8	0.00222585
Streptomyces panayensis	5	0.00197294	Clostridium sulfidigenes	13	0.00344543	Xanthobacter aminoxidans	8	0.00272864	Arsenicicoccus bolidensis	8	0.00222585
Thermoanaerobacter kivui	5	0.00197294	Demequina globuliformis	13	0.00344543	Agromyces ramosus	7	0.00238756	Bacillus siamensis	8	0.00222585
Thermogemmatispora foliorum	5	0.00197294	Desulfitobacterium chlororespirans	13	0.00344543	Agromyces succinolyticus	7	0.00238756	Caloramator uzoniensis	8	0.00222585
Tindallia magadiensis	5	0.00197294	Desulfosarcina ovata	13	0.00344543	Azovibrio restrictus	7	0.00238756	Clostridium saccharobutylicum	8	0.00222585
Acholeplasma ales	4	0.00157835	Desulfovibrio carbinolicus	13	0.00344543	Bacillus aquimaris	7	0.00238756	Dactylosporangium roseum	8	0.00222585
Acidiphilium symbioticum	4	0.00157835	Dethiobacter alkaliphilus	13	0.00344543	Bacteroides vulgatus	7	0.00238756	Desulfofrigus oceanense	8	0.00222585
Actinoalloteichus alkalophilus	4	0.00157835	Ectothiorhodospira variabilis	13	0.00344543	Beijerinckia derxii	7	0.00238756	Emticicia oligotrophica	8	0.00222585
Actinokineospora riparia	4	0.00157835	Ehrlichia ovina	13	0.00344543	Brevibacillus reuszeri	7	0.00238756	Flavobacterium algicola	8	0.00222585
Actinomadura chibensis	4	0.00157835	Gemella cunicula	13	0.00344543	Chitinophaga ginsengisegetis	7	0.00238756	Lentibacillus salinarum	8	0.00222585
Amaricoccus tamworthensis	4	0.00157835	Hyphomicrobium zavarzinii	13	0.00344543	Chryseobacterium taichungense	7	0.00238756	Mechercharimyces asporophorigenens	8	0.00222585
Anaerolinea thermophila	4	0.00157835	Kaistia granuli	13	0.00344543	Clostridium gasigenes	7	0.00238756	Megamonas funiformis	8	0.00222585
Ancylobacter rudongensis	4	0.00157835	Leptolyngbya laminosa	13	0.00344543	Clostridium sulfidigenes	7	0.00238756	Microbacterium ketosireducens	8	0.00222585
Aquitalea denitrificans	4	0.00157835	Marinobacterium sediminicola	13	0.00344543	Coprobacillus cateniformis	7	0.00238756	Nitrincola lacisaponensis	8	0.00222585
Arcanobacterium phocae	4	0.00157835	Methylotenera versatilis	13	0.00344543	Hyphomicrobium zavarzinii	7	0.00238756	Novosphingobium indicum	8	0.00222585
Bacillus humi	4	0.00157835	Neisseria mucosa	13	0.00344543	Mesorhizobium amorphae	7	0.00238756	Oscillatoria corallinae	8	0.00222585
Bacillus megaterium	4	0.00157835	Neorickettsia helminthoeca	13	0.00344543	Micromonospora carbonacea	7	0.00238756	Paenibacillus stellifer	8	0.00222585
Bacillus methanolicus	4	0.00157835	Oscillatoria corallinae	13	0.00344543	Micromonospora chalcea	7	0.00238756	Patulibacter americanus	8	0.00222585
Bacillus subterraneus	4	0.00157835	Pedobacter insulae	13	0.00344543	Myroides odoratus	7	0.00238756	Peptoniphilus ivorii	8	0.00222585
Bifidobacterium scardovii	4	0.00157835	Rhodococcus kyotonensis	13	0.00344543	Nitrobacter alkalicus	7	0.00238756	Pseudonocardia compacta	8	0.00222585
Bradyrhizobium cytisi	4	0.00157835	Sphingomonas ginsenosidimutans	13	0.00344543	Oscillospira guilliermondii	7	0.00238756	Rhodococcus kyotonensis	8	0.00222585
Clostridium taeniosporum	4	0.00157835	Streptomyces cellulosae	13	0.00344543	Paenibacillus tylopili	7	0.00238756	Roseospira visakhapatnamensis	8	0.00222585
Clostridium termitidis	4	0.00157835	Tenacibaculum litopenaei	13	0.00344543	Pilimelia columellifera	7	0.00238756	Stenotrophomonas acidaminiphila	8	0.00222585
Collinsella aerofaciens	4	0.00157835	Amycolatopsis pigmentata	12	0.0031804	Polaribacter butkevichii	7	0.00238756	Streptomyces danangensis	8	0.00222585
Conexibacter woesei	4	0.00157835	Chloroflexus aggregans	12	0.0031804	Roseococcus thiosulfatophilus	7	0.00238756	Treponema calligyrum	8	0.00222585
Cupriavidus basilensis	4	0.00157835	Clostridium proteolyticus	12	0.0031804	Roseomonas ludipueritiae	7	0.00238756	Achromobacter arsenitoxydans	7	0.00194761
Desulfosporosinus hippei	4	0.00157835	Clostridium taeniosporum	12	0.0031804	Ruminococcus gnavus	7	0.00238756	Acidocella aluminiidurans	7	0.00194761
Desulfovibrio brasiliensis	4	0.00157835	Desulfovibrio piger	12	0.0031804	Saccharopolyspora cebuensis	7	0.00238756	Aquicella lusitana	7	0.00194761
Eubacterium callanderi	4	0.00157835	Devosia hwasunensis	12	0.0031804	Sinorhizobium medicae	7	0.00238756	Bacillus alkalogaya	7	0.00194761
Flammeovirga pacifica	4	0.00157835	Enterobacter nickellidurans	12	0.0031804	Streptomyces thermosacchari	7	0.00238756	Bacteroides denticanum	7	0.00194761
Flavobacterium algicola	4	0.00157835	Flavobacterium subsaxonicum	12	0.0031804	Acholeplasma equifetale	6	0.00204648	Chromatium weissei	7	0.00194761
Flavobacterium subsaxonicum	4	0.00157835	Fulvivirga kasyanovii	12	0.0031804	Acholeplasma hippikon	6	0.00204648	Clostridium caliptrosporum	7	0.00194761
Geobacillus thermoglucosidans	4	0.00157835	Hyphomicrobium sulfonivorans	12	0.0031804	Acidocella aluminiidurans	6	0.00204648	Desulfosarcina cetonica	7	0.00194761
Glaciecola nitratireducens	4	0.00157835	Leuconostoc argentinum	12	0.0031804	Agrobacterium tumefaciens	6	0.00204648	Heliorestis baculata	7	0.00194761
Hydrocoleum lyngbyaceum	4	0.00157835	Lewinella lutea	12	0.0031804	Agromyces tropicus	6	0.00204648	Hydrocarboniphaga daqingensis	7	0.00194761
Hyphomicrobium hollandicum	4	0.00157835	Megamonas funiformis	12	0.0031804	Amphritea atlantica	6	0.00204648	Isosphaera pallida	7	0.00194761
Kaistia soli	4	0.00157835	Methylobacillus glycogenes	12	0.0031804	Amycolatopsis pigmentata	6	0.00204648	Klebsiella granulomatis	7	0.00194761
Lactobacillus tucceti	4	0.00157835	Nonomuraea asiatica	12	0.0031804	Bacillus niabensis	6	0.00204648	Lactobacillus intermedius	7	0.00194761
Legionella rowbothamii	4	0.00157835	Novosphingobium hassiacum	12	0.0031804	Bacteroides rodentium	6	0.00204648	Leuconostoc argentinum	7	0.00194761
Legionella sainthelensi	4	0.00157835	Oerskovia paurometabola	12	0.0031804	Bradyrhizobium yuanmingense	6	0.00204648	Luteococcus peritonei	7	0.00194761
Lentibacillus salinarum	4	0.00157835	Paenibacillus amylolyticus	12	0.0031804	Brevundimonas olei	6	0.00204648	Methylophaga thiooxydans	7	0.00194761
Magnetospirillum gryphiswaldense	4	0.00157835	Streptomyces bicolor	12	0.0031804	Cellulomonas composti	6	0.00204648	Nonomuraea asiatica	7	0.00194761
Paenibacillus cellulosilyticus	4	0.00157835	Thauera aromatica	12	0.0031804	Clostridium bovipellis	6	0.00204648	Oscillospira eae	7	0.00194761
Paenibacillus filicis	4	0.00157835	Thiobacillus thiophilus	12	0.0031804	Deinococcus soli	6	0.00204648	Paenibacillus sanguinis	7	0.00194761
Pedomicrobium australicum	4	0.00157835	Vagococcus teuberi	12	0.0031804	Desulfotomaculum aeronauticum	6	0.00204648	Phyllobacterium bourgognense	7	0.00194761
Pelomonas saccharophila	4	0.00157835	Variovorax boronicumulans	12	0.0031804	Desulfovibrio carbinolicus	6	0.00204648	Phyllobacterium catacumbae	7	0.00194761
Pilimelia columellifera	4	0.00157835	Acidocella aluminiidurans	11	0.00291537	Desulfovibrio ferrophilus	6	0.00204648	Pseudomonas caricapapayae	7	0.00194761
Pleomorphomonas oryzae	4	0.00157835	Actinomadura oligospora	11	0.00291537	Desulfuromusa succinoxidans	6	0.00204648	Psychrobacter halophilus	7	0.00194761
Pseudaminobacter defluvii	4	0.00157835	Actinoplanes auranticolor	11	0.00291537	Ehrlichia ovina	6	0.00204648	Streptomyces albus	7	0.00194761
Pseudomonas brenneri	4	0.00157835	Agromyces fucosus	11	0.00291537	Erwinia tasmaniensis	6	0.00204648	Streptomyces fumigatiscleroticus	7	0.00194761
Pseudomonas otitidis	4	0.00157835	Bacillus alcalophilus	11	0.00291537	Eubacterium biforme	6	0.00204648	Thermoanaerobacter sulfurigignens	7	0.00194761
Rhodobacter apigmentum	4	0.00157835	Bacillus simplex	11	0.00291537	Glycomyces lechevalierae	6	0.00204648	Vagococcus teuberi	7	0.00194761
Ruegeria pomeroyi	4	0.00157835	Clostridium subterminale	11	0.00291537	Halanaerobium alcaliphilum	6	0.00204648	Actinocorallia herbida	6	0.00166938
Ruminococcus gnavus	4	0.00157835	Cohnella laeviribosi	11	0.00291537	Kaistia granuli	6	0.00204648	Aquicella siphonis	6	0.00166938
Shimazuella kribbensis	4	0.00157835	Cycloclasticus oligotrophus	11	0.00291537	Leuconostoc argentinum	6	0.00204648	Bacillus azotoformans	6	0.00166938
Sphingomonas elodea	4	0.00157835	Cystobacter badius	11	0.00291537	Lewinella marina	6	0.00204648	Bacillus koreensis	6	0.00166938
Sphingomonas panni	4	0.00157835	Deinococcus grandis	11	0.00291537	Litoricola lipolytica	6	0.00204648	Bacillus simplex	6	0.00166938
Streptacidiphilus thailandensis	4	0.00157835	Desulfotomaculum aeronauticum	11	0.00291537	Marinitoga okinawensis	6	0.00204648	Bacteroides graminisolvens	6	0.00166938
Streptomyces fimbriatus	4	0.00157835	Dietzia alimentaria	11	0.00291537	Nocardia araoensis	6	0.00204648	Bacteroides nordii	6	0.00166938
Streptomyces goraiensis	4	0.00157835	Emticicia oligotrophica	11	0.00291537	Nocardia gamkensis	6	0.00204648	Bacteroides thetaiotaomicron	6	0.00166938
Vagococcus penaei	4	0.00157835	Erysipelothrix muris	11	0.00291537	Ochrobactrum rhizosphaerae	6	0.00204648	Brevibacillus laterosporus	6	0.00166938
Variovorax dokdonensis	4	0.00157835	Erythrobacter aquimaris	11	0.00291537	Phyllobacterium bourgognense	6	0.00204648	Clostridium straminisolvens	6	0.00166938
Vibrio litoralis	4	0.00157835	Flavobacterium saliperosum	11	0.00291537	Pseudomonas pavonaceae	6	0.00204648	Cohnella hongkongensis	6	0.00166938
Viridibacillus neidei	4	0.00157835	Fusobacterium naviforme	11	0.00291537	Rhodococcus kyotonensis	6	0.00204648	Coraliomargarita akajimensis	6	0.00166938
Acetobacterium tundrae	3	0.00118376	Mycoplasma haemominutum	11	0.00291537	Streptomyces bicolor	6	0.00204648	Cystobacter badius	6	0.00166938
Acholeplasma palmae	3	0.00118376	Nocardia rhamnosiphila	11	0.00291537	Streptomyces ginsengisoli	6	0.00204648	Desulfosporosinus hippei	6	0.00166938
Acinetobacter antiviralis	3	0.00118376	Paenibacillus ruminocola	11	0.00291537	Zobellia laminariae	6	0.00204648	Ehrlichia ovina	6	0.00166938
Actinoallomurus purpureus	3	0.00118376	Paenibacillus taiwanensis	11	0.00291537	Acetobacterium tundrae	5	0.0017054	Flavobacterium reichenbachii	6	0.00166938
Actinocorallia herbida	3	0.00118376	Paenibacillus xylanilyticus	11	0.00291537	Actinoalloteichus alkalophilus	5	0.0017054	Hymenobacter xinjiangensis	6	0.00166938
Actinomadura vinacea	3	0.00118376	Prevotella copri	11	0.00291537	Agrobacterium undicola	5	0.0017054	Magnetospirillum magnetotacticum	6	0.00166938
Actinopolymorpha rutila	3	0.00118376	Rhodococcus kroppenstedtii	11	0.00291537	Allochromatium palmeri	5	0.0017054	Mycoplasma insons	6	0.00166938
Adlercreutzia equolifaciens	3	0.00118376	Rickettsia asiatica	11	0.00291537	Aminobacter aganoensis	5	0.0017054	Paenibacillus pueri	6	0.00166938
Aeromicrobium alkaliterrae	3	0.00118376	Rubellimicrobium thermophilum	11	0.00291537	Aminobacter aminovorans	5	0.0017054	Polaribacter butkevichii	6	0.00166938
Agrobacterium larrymoorei	3	0.00118376	Saccharopolyspora gloriosa	11	0.00291537	Asticcacaulis biprosthecium	5	0.0017054	Pontibacillus marinus	6	0.00166938
Agromyces ramosus	3	0.00118376	Sphingomonas sanxanigenens	11	0.00291537	Atopobium minutum	5	0.0017054	Rhizobium alamii	6	0.00166938
Alkalibacillus salilacus	3	0.00118376	Streptococcus milleri	11	0.00291537	Bacillus alcalophilus	5	0.0017054	Saccharothrix yanglingensis	6	0.00166938
Alkaliphilus peptidifermentans	3	0.00118376	Streptomyces danangensis	11	0.00291537	Bacillus flexus	5	0.0017054	Shinella granuli	6	0.00166938
Anaeromusa acidaminophila	3	0.00118376	Streptomyces thermosacchari	11	0.00291537	Bacillus isabeliae	5	0.0017054	Sphaerisporangium cinnabarinum	6	0.00166938
Ancylobacter aquaticus	3	0.00118376	Thermosipho ferriphilus	11	0.00291537	Bacteroides thetaiotaomicron	5	0.0017054	Sphingomonas pruni	6	0.00166938
Azohydromonas lata	3	0.00118376	Arthrospira fusiformis	10	0.00265033	Brevibacterium samyangense	5	0.0017054	Sphingopyxis witflariensis	6	0.00166938
Bacillus foraminis	3	0.00118376	Bacillus azotoformans	10	0.00265033	Caldicellulosiruptor bescii	5	0.0017054	Streptomyces aculeolatus	6	0.00166938
Bacillus niabensis	3	0.00118376	Bacillus infantis	10	0.00265033	Chromobacterium haemolyticum	5	0.0017054	Streptomyces ginsengisoli	6	0.00166938
Bacillus safensis	3	0.00118376	Bacillus oshimensis	10	0.00265033	Clostridium proteolyticus	5	0.0017054	Streptomyces thermospinosisporus	6	0.00166938
Beijerinckia derxii	3	0.00118376	Bacteroides vulgatus	10	0.00265033	Clostridium subterminale	5	0.0017054	Syntrophomonas cellicola	6	0.00166938
Blastomonas natatoria	3	0.00118376	Brevibacillus choshinensis	10	0.00265033	Cohnella laeviribosi	5	0.0017054	Thermomonas koreensis	6	0.00166938
Brevibacillus formosus	3	0.00118376	Brevundimonas olei	10	0.00265033	Desulfosarcina ovata	5	0.0017054	Treponema succinifaciens	6	0.00166938
Campylobacter insulaenigrae	3	0.00118376	Clostridium fallax	10	0.00265033	Devosia chinhatensis	5	0.0017054	Variovorax boronicumulans	6	0.00166938
Candidatus Blochmannia herculeanus	3	0.00118376	Clostridium intestinale	10	0.00265033	Eubacterium callanderi	5	0.0017054	Variovorax soli	6	0.00166938
Caulobacter tundrae	3	0.00118376	Coriobacterium glomerans	10	0.00265033	Geobacillus thermoglucosidans	5	0.0017054	Vibrio litoralis	6	0.00166938
Chromobacterium haemolyticum	3	0.00118376	Desulfotomaculum acetoxidans	10	0.00265033	Inquilinus limosus	5	0.0017054	Xenophilus azovorans	6	0.00166938
Cohnella damuensis	3	0.00118376	Desulfovibrio africanus	10	0.00265033	Kaistia soli	5	0.0017054	Achromobacter insolitus	5	0.00139115
Coriobacterium glomerans	3	0.00118376	Desulfuromonas acetoxidans	10	0.00265033	Kocuria kristinae	5	0.0017054	Amycolatopsis jejuensis	5	0.00139115
Deinococcus soli	3	0.00118376	Janibacter hoylei	10	0.00265033	Kushneria indalinina	5	0.0017054	Bacillus deserti	5	0.00139115
Dietzia alimentaria	3	0.00118376	Lactobacillus equi	10	0.00265033	Legionella rowbothamii	5	0.0017054	Bacillus kribbensis	5	0.00139115
Eubacterium dolichum	3	0.00118376	Microbacterium pygmaeum	10	0.00265033	Leptolyngbya laminosa	5	0.0017054	Bacillus pseudalcaliphilus	5	0.00139115
Fusobacterium gonidiaformans	3	0.00118376	Microbacterium resistens	10	0.00265033	Luteococcus peritonei	5	0.0017054	Bacillus vietnamensis	5	0.00139115
Gemmata obscuriglobus	3	0.00118376	Nocardia higoensis	10	0.00265033	Marinobacter arcticus	5	0.0017054	Bifidobacterium ruminantium	5	0.00139115
Geobacter bemidjiensis	3	0.00118376	Oscillospira guilliermondii	10	0.00265033	Marinobacterium sediminicola	5	0.0017054	Candidatus Blochmannia castaneus	5	0.00139115
Gluconobacter krungthepensis	3	0.00118376	Pullulanibacillus mentitum	10	0.00265033	Microlunatus aurantiacus	5	0.0017054	Clavibacter michiganensis	5	0.00139115
Hymenobacter ocellatus	3	0.00118376	Streptomyces lacticiproducens	10	0.00265033	Nocardiopsis terrae	5	0.0017054	Clostridium lundense	5	0.00139115
Hymenobacter xinjiangensis	3	0.00118376	Streptomyces viridobrunneus	10	0.00265033	Ochrobactrum anthropi	5	0.0017054	Clostridium sardiniense	5	0.00139115
Hyphomicrobium sulfonivorans	3	0.00118376	Actinoallomurus yoronensis	9	0.0023853	Opitutus terrae	5	0.0017054	Cohnella panacarvi	5	0.00139115
Inquilinus ginsengisoli	3	0.00118376	Actinokineospora baliensis	9	0.0023853	Paenibacillus chondroitinus	5	0.0017054	Cohnella phaseoli	5	0.00139115
Lactobacillus apis	3	0.00118376	Actinokineospora diospyrosa	9	0.0023853	Prevotella copri	5	0.0017054	Coprobacillus cateniformis	5	0.00139115
Lactobacillus camelliae	3	0.00118376	Agromyces bracchium	9	0.0023853	Pseudochrobactrum saccharolyticum	5	0.0017054	Curtobacterium pusillum	5	0.00139115
Lactococcus fujiensis	3	0.00118376	Ancylobacter aquaticus	9	0.0023853	Pseudoxanthomonas indica	5	0.0017054	Desulfosporosinus lacus	5	0.00139115
Legionella waltersii	3	0.00118376	Arcobacter skirrowii	9	0.0023853	Rhodoplanes piscinae	5	0.0017054	Desulfosporosinus meridiei	5	0.00139115
Methylocella palustris	3	0.00118376	Bradyrhizobium elkanii	9	0.0023853	Roseomonas terrae	5	0.0017054	Desulfovibrio fairfieldensis	5	0.00139115
Methylocella silvestris	3	0.00118376	Bradyrhizobium jicamae	9	0.0023853	Sedimentibacter hongkongensis	5	0.0017054	Desulfurispirillum alkaliphilum	5	0.00139115
Microbacterium pygmaeum	3	0.00118376	Catellatospora bangladeshensis	9	0.0023853	Sphingomonas leidyia	5	0.0017054	Eubacterium callanderi	5	0.00139115
Microbulbifer okinawensis	3	0.00118376	Cerasicoccus arenae	9	0.0023853	Sphingopyxis terrae	5	0.0017054	Eubacterium dolichum	5	0.00139115
Micromonospora carbonacea	3	0.00118376	Chromobacterium piscinae	9	0.0023853	Spirosoma rigui	5	0.0017054	Geobacillus bogazici	5	0.00139115
Muricauda lutimaris	3	0.00118376	Clostridium botulinum	9	0.0023853	Stenotrophomonas terrae	5	0.0017054	Geodermatophilus obscurus	5	0.00139115
Mycobacterium novocastrense	3	0.00118376	Clostridium straminisolvens	9	0.0023853	Streptomyces ansochromogenes	5	0.0017054	Hyphomicrobium sulfonivorans	5	0.00139115
Nocardia testacea	3	0.00118376	Collinsella aerofaciens	9	0.0023853	Streptomyces sclerotialus	5	0.0017054	Janthinobacterium lividum	5	0.00139115
Nodularia baltica	3	0.00118376	Corynebacterium ulceribovis	9	0.0023853	Thermogemmatispora onikobensis	5	0.0017054	Kineococcus gynurae	5	0.00139115
Novosphingobium indicum	3	0.00118376	Eggerthella sinensis	9	0.0023853	Thermomonas brevis	5	0.0017054	Litoricola lipolytica	5	0.00139115
Paenibacillus humicus	3	0.00118376	Eubacterium callanderi	9	0.0023853	Acidaminobacter hydrogenoformans	4	0.00136432	Lysinibacillus cresolivorans	5	0.00139115
Paenibacillus lautus	3	0.00118376	Eubacterium dolichum	9	0.0023853	Acidiphilium symbioticum	4	0.00136432	Microbacterium paraoxydans	5	0.00139115
Paenibacillus ourofinensis	3	0.00118376	Geobacter bemidjiensis	9	0.0023853	Agromyces fucosus	4	0.00136432	Micromonospora aurantiaca	5	0.00139115
Paenibacillus pocheonensis	3	0.00118376	Inquilinus ginsengisoli	9	0.0023853	Arthrobacter crystallopoietes	4	0.00136432	Niastella populi	5	0.00139115
Paenibacillus ruminocola	3	0.00118376	Kocuria kristinae	9	0.0023853	Arthrobacter psychrochitiniphilus	4	0.00136432	Odoribacter denticanis	5	0.00139115
Paenibacillus taiwanensis	3	0.00118376	Lewinella marina	9	0.0023853	Bacillus badius	4	0.00136432	Paenibacillus amylolyticus	5	0.00139115
Paenibacillus tylopili	3	0.00118376	Lysinibacillus parviboronicapiens	9	0.0023853	Bacillus beringensis	4	0.00136432	Paenibacillus pasadenensis	5	0.00139115
Pediococcus argentinicus	3	0.00118376	Nocardiopsis terrae	9	0.0023853	Bacillus infantis	4	0.00136432	Parapedobacter koreensis	5	0.00139115
Pedobacter agri	3	0.00118376	Paenibacillus alkaliterrae	9	0.0023853	Bacillus olivae	4	0.00136432	Planomicrobium flavidum	5	0.00139115
Pelagicoccus albus	3	0.00118376	Paenibacillus panacisoli	9	0.0023853	Bacillus selenatarsenatis	4	0.00136432	Ralstonia pickettii	5	0.00139115
Photobacterium lutimaris	3	0.00118376	Pasteuria nishizawae	9	0.0023853	Brachyspira ibaraki	4	0.00136432	Roseiflexus castenholzii	5	0.00139115
Porphyromonas circumdentaria	3	0.00118376	Phenylobacterium falsum	9	0.0023853	Bradyrhizobium elkanii	4	0.00136432	Saccharopolyspora cebuensis	5	0.00139115
Pseudoalteromonas gracilis	3	0.00118376	Phenylobacterium immobile	9	0.0023853	Brevibacillus formosus	4	0.00136432	Shewanella pneumatophori	5	0.00139115
Rhizobium pisi	3	0.00118376	Phyllobacterium catacumbae	9	0.0023853	Chondromyces apiculatus	4	0.00136432	Solibacillus silvestris	5	0.00139115
Rickettsia asiatica	3	0.00118376	Sphingomonas dokdonensis	9	0.0023853	Coriobacterium glomerans	4	0.00136432	Sphingobium faniae	5	0.00139115
Rubrivivax benzoatilyticus	3	0.00118376	Sporosarcina ginsengi	9	0.0023853	Dechloromonas agitata	4	0.00136432	Staphylococcus pseudolugdunensis	5	0.00139115
Saccharopolyspora erythraea	3	0.00118376	Streptomyces costaricanus	9	0.0023853	Dechloromonas aromatica	4	0.00136432	Streptomyces cellulosae	5	0.00139115
Saccharopolyspora flava	3	0.00118376	Streptomyces poonensis	9	0.0023853	Desulfitobacterium hafniense	4	0.00136432	Syntrophobacter fumaroxidans	5	0.00139115
Salinivibrio budaii	3	0.00118376	Terracoccus luteus	9	0.0023853	Ectothiorhodospira variabilis	4	0.00136432	Thermoactinomyces intermedius	5	0.00139115
Sarcina maxima	3	0.00118376	Aeromicrobium alkaliterrae	8	0.00212027	Enterobacter nickellidurans	4	0.00136432	Verrucosispora gifhornensis	5	0.00139115
Sphingobium faniae	3	0.00118376	Alkaliphilus peptidifermentans	8	0.00212027	Erysipelothrix inopinata	4	0.00136432	Xanthobacter aminoxidans	5	0.00139115
Sphingomonas yunnanensis	3	0.00118376	Bacillus selenatarsenatis	8	0.00212027	Ethanoligenens harbinense	4	0.00136432	Xanthobacter tagetidis	5	0.00139115
Sphingopyxis chilensis	3	0.00118376	Brevibacterium samyangense	8	0.00212027	Flavobacterium saliperosum	4	0.00136432	Acetobacter pasteurianus	4	0.00111292
Spirosoma rigui	3	0.00118376	Cellulomonas denverensis	8	0.00212027	Gluconobacter krungthepensis	4	0.00136432	Acidiphilium symbioticum	4	0.00111292
Sporosarcina contaminans	3	0.00118376	Citromicrobium bathyomarinum	8	0.00212027	Lactococcus fujiensis	4	0.00136432	Actinoalloteichus nanshanensis	4	0.00111292
Sporosarcina luteola	3	0.00118376	Clostridium bovipellis	8	0.00212027	Legionella cherrii	4	0.00136432	Aeromicrobium ginsengisoli	4	0.00111292
Staphylococcus massiliensis	3	0.00118376	Collinsella intestinalis	8	0.00212027	Legionella sainthelensi	4	0.00136432	Agromyces ramosus	4	0.00111292
Streptococcus bovis	3	0.00118376	Glaciecola nitratireducens	8	0.00212027	Legionella shakespearei	4	0.00136432	Alkaliphilus peptidifermentans	4	0.00111292
Streptococcus dentapri	3	0.00118376	Halothiobacillus kellyi	8	0.00212027	Leptospira licerasiae	4	0.00136432	Aquitalea denitrificans	4	0.00111292
Streptococcus dentirousetti	3	0.00118376	Mannheimia caviae	8	0.00212027	Marichromatium gracile	4	0.00136432	Bacillus murimartini	4	0.00111292
Streptococcus vestibularis	3	0.00118376	Microbacterium flavescens	8	0.00212027	Marinitoga hydrogenitolerans	4	0.00136432	Bacillus oshimensis	4	0.00111292
Streptomyces bicolor	3	0.00118376	Mycobacterium smegmatis	8	0.00212027	Microbacterium flavescens	4	0.00136432	Bacillus psychrosaccharolyticus	4	0.00111292
Streptomyces fumigatiscleroticus	3	0.00118376	Ochrobactrum rhizosphaerae	8	0.00212027	Microbacterium pygmaeum	4	0.00136432	Bacillus subtilis	4	0.00111292
Streptomyces glomeroaurantiacus	3	0.00118376	Opitutus terrae	8	0.00212027	Mycobacterium confluentis	4	0.00136432	Brachyspira ibaraki	4	0.00111292
Streptomyces kishiwadensis	3	0.00118376	Paenibacillus donghaensis	8	0.00212027	Mycobacterium novocastrense	4	0.00136432	Brevibacterium samyangense	4	0.00111292
Streptomyces lucensis	3	0.00118376	Paenibacillus forsythiae	8	0.00212027	Nannocystis exedens	4	0.00136432	Caldithrix palaeochoryensis	4	0.00111292
Streptomyces nanchangensis	3	0.00118376	Paenibacillus prosopidis	8	0.00212027	Nocardia polyresistens	4	0.00136432	Candidatus Endobugula glebosa	4	0.00111292
Streptomyces vitaminophilus	3	0.00118376	Pelobacter carbinolicus	8	0.00212027	Paenibacillus lautus	4	0.00136432	Cohnella damuensis	4	0.00111292
Thauera terpenica	3	0.00118376	Ruminococcus gnavus	8	0.00212027	Paenibacillus panacisoli	4	0.00136432	Comamonas composti	4	0.00111292
Thermogemmatispora onikobensis	3	0.00118376	Salinibacterium xinjiangense	8	0.00212027	Paenibacillus pinihumi	4	0.00136432	Desulfotomaculum australicum	4	0.00111292
Thiobacillus thioparus	3	0.00118376	Streptomyces aureofaciens	8	0.00212027	Paenibacillus pocheonensis	4	0.00136432	Desulfotomaculum thermoacetoxidans	4	0.00111292
Trichodesmium havanum	3	0.00118376	Streptosporangium brasiliense	8	0.00212027	Pedobacter agri	4	0.00136432	Desulfovibrio ferrophilus	4	0.00111292
Vagococcus teuberi	3	0.00118376	Syntrophomonas sapovorans	8	0.00212027	Peptoniphilus tyrrelliae	4	0.00136432	Desulfuromusa succinoxidans	4	0.00111292
Variovorax soli	3	0.00118376	Weissella salipiscis	8	0.00212027	Pseudomonas mosselii	4	0.00136432	Faecalibacterium prausnitzii	4	0.00111292
Acetobacter pasteurianus	2	0.000789176	Agromyces tropicus	7	0.00185523	Pseudonocardia ammonioxydans	4	0.00136432	Geobacter uraniireducens	4	0.00111292
Acinetobacter calcoaceticus	2	0.000789176	Amycolatopsis mediterranei	7	0.00185523	Pseudoxanthomonas japonensis	4	0.00136432	Gordonia australis	4	0.00111292
Actinoplanes auranticolor	2	0.000789176	Arthrobacter soli	7	0.00185523	Psychrobacter halophilus	4	0.00136432	Halanaerobium alcaliphilum	4	0.00111292
Aeromicrobium panaciterrae	2	0.000789176	Bacillus cohnii	7	0.00185523	Rhizobium indigoferae	4	0.00136432	Lactobacillus apis	4	0.00111292
Agromyces fucosus	2	0.000789176	Bacillus malacitensis	7	0.00185523	Rhodobium gokarnense	4	0.00136432	Legionella shakespearei	4	0.00111292
Alkalibacterium subtropicum	2	0.000789176	Bacteroides paurosaccharolyticus	7	0.00185523	Roseomonas aestuarii	4	0.00136432	Lewinella marina	4	0.00111292
Anaerofilum pentosovorans	2	0.000789176	Campylobacter volucris	7	0.00185523	Rubrivivax gelatinosus	4	0.00136432	Meiothermus granaticius	4	0.00111292
Anaeromyxobacter dehalogenans	2	0.000789176	Clostridium butyricum	7	0.00185523	Saccharopolyspora erythraea	4	0.00136432	Microbacterium binotii	4	0.00111292
Arthrobacter stackebrandtii	2	0.000789176	Clostridium caliptrosporum	7	0.00185523	Slackia piriformis	4	0.00136432	Microbacterium hydrocarbonoxydans	4	0.00111292
Asticcacaulis benevestitus	2	0.000789176	Clostridium lundense	7	0.00185523	Snowella rosea	4	0.00136432	Oerskovia ginkgo	4	0.00111292
Azorhizophilus paspali	2	0.000789176	Clostridium mesophilum	7	0.00185523	Sphingomonas ginsenosidimutans	4	0.00136432	Paenibacillus kobensis	4	0.00111292
Bacillus alcalophilus	2	0.000789176	Coprobacillus cateniformis	7	0.00185523	Sphingomonas yunnanensis	4	0.00136432	Paenibacillus prosopidis	4	0.00111292
Bacillus aquimaris	2	0.000789176	Cupriavidus laharis	7	0.00185523	Streptomyces macrosporeus	4	0.00136432	Paenisporosarcina macmurdoensis	4	0.00111292
Bacillus beringensis	2	0.000789176	Devosia terrae	7	0.00185523	Streptomyces nanchangensis	4	0.00136432	Pedobacter rhizospharae	4	0.00111292
Bacillus isabeliae	2	0.000789176	Kaistia adipata	7	0.00185523	Streptomyces variegatus	4	0.00136432	Phaeospirillum fulvum	4	0.00111292
Bacillus kribbensis	2	0.000789176	Knoellia aerolata	7	0.00185523	Streptosporangium brasiliense	4	0.00136432	Porphyromonas circumdentaria	4	0.00111292
Bacillus soli	2	0.000789176	Lactobacillus siliginis	7	0.00185523	Thioalkalimicrobium sibiricum	4	0.00136432	Pseudobutyrivibrio xylanivorans	4	0.00111292
Bacteroides thetaiotaomicron	2	0.000789176	Magnetospirillum magnetotacticum	7	0.00185523	Thiobacillus denitrificans	4	0.00136432	Pseudomonas stutzeri	4	0.00111292
Blautia obeum	2	0.000789176	Mycobacterium anthracenicum	7	0.00185523	Thiobacillus thiophilus	4	0.00136432	Pseudonocardia acaciae	4	0.00111292
Brevundimonas terrae	2	0.000789176	Nocardia testacea	7	0.00185523	Variovorax dokdonensis	4	0.00136432	Ralstonia detusculanense	4	0.00111292
Caldisericum exile	2	0.000789176	Oerskovia enterophila	7	0.00185523	Acholeplasma ales	3	0.00102324	Rhodococcus imtechensis	4	0.00111292
Campylobacter volucris	2	0.000789176	Polaribacter butkevichii	7	0.00185523	Acinetobacter baumannii	3	0.00102324	Rhodococcus percolatus	4	0.00111292
Citromicrobium bathyomarinum	2	0.000789176	Rhodanobacter lindaniclasticus	7	0.00185523	Actinoallomurus amamiensis	3	0.00102324	Rickettsia hulinii	4	0.00111292
Clostridium cellulolyticum	2	0.000789176	Saccharopolyspora erythraea	7	0.00185523	Actinoallomurus purpureus	3	0.00102324	Rubellimicrobium mesophilum	4	0.00111292
Clostridium intestinale	2	0.000789176	Sarcina maxima	7	0.00185523	Actinokineospora baliensis	3	0.00102324	Sphingomonas hunanensis	4	0.00111292
Clostridium paraputrificum	2	0.000789176	Sebaldella termitidis	7	0.00185523	Actinopolymorpha rutila	3	0.00102324	Sphingomonas japonica	4	0.00111292
Cohnella laeviribosi	2	0.000789176	Sediminibacillus halophilus	7	0.00185523	Agromyces neolithicus	3	0.00102324	Staphylococcus massiliensis	4	0.00111292
Coprococcus eutactus	2	0.000789176	Sphingobium abikonense	7	0.00185523	Anaerofilum agile	3	0.00102324	Streptacidiphilus thailandensis	4	0.00111292
Coprothermobacter platensis	2	0.000789176	Sphingobium faniae	7	0.00185523	Azospira restricta	3	0.00102324	Streptococcus dentirousetti	4	0.00111292
Corynebacterium ureicelerivorans	2	0.000789176	Streptomyces omiyaensis	7	0.00185523	Azospirillum melinis	3	0.00102324	Streptomyces glomeroaurantiacus	4	0.00111292
Cycloclasticus oligotrophus	2	0.000789176	Streptomyces thermocarboxydovorans	7	0.00185523	Bacillus gibsonii	3	0.00102324	Streptomyces lanatus	4	0.00111292
Dechloromonas agitata	2	0.000789176	Vibrio neonatus	7	0.00185523	Bacillus hwajinpoensis	3	0.00102324	Streptomyces macrosporeus	4	0.00111292
Dechloromonas fungiphilus	2	0.000789176	Acholeplasma ales	6	0.0015902	Bacillus safensis	3	0.00102324	Streptomyces panayensis	4	0.00111292
Desulfosporosinus lacus	2	0.000789176	Acidiphilium symbioticum	6	0.0015902	Bacteroides stercoris	3	0.00102324	Thiobacillus thiophilus	4	0.00111292
Desulfotomaculum australicum	2	0.000789176	Actinomadura viridis	6	0.0015902	Blautia obeum	3	0.00102324	Acholeplasma ales	3	0.000834692
Desulfovibrio ferrophilus	2	0.000789176	Aeromicrobium panaciterrae	6	0.0015902	Brevibacillus panacihumi	3	0.00102324	Acholeplasma palmae	3	0.000834692
Devosia terrae	2	0.000789176	Amycolatopsis palatopharyngis	6	0.0015902	Burkholderia seminalis	3	0.00102324	Acinetobacter baumannii	3	0.000834692
Enterobacter aceae	2	0.000789176	Asticcacaulis biprosthecium	6	0.0015902	Caloramator indicus	3	0.00102324	Actinocatenispora thailandica	3	0.000834692
Enterobacter nickellidurans	2	0.000789176	Bacillus axarquiensis	6	0.0015902	Caloramator viterbiensis	3	0.00102324	Adlercreutzia equolifaciens	3	0.000834692
Flavobacterium weaverense	2	0.000789176	Bacteroides rodentium	6	0.0015902	Candidatus Blochmannia vafer	3	0.00102324	Aeromicrobium fastidiosum	3	0.000834692
Gordonia jacobaea	2	0.000789176	Bacteroides stercoris	6	0.0015902	Catellatospora bangladeshensis	3	0.00102324	Alkalibacterium subtropicum	3	0.000834692
Hyphomonas taiwanensis	2	0.000789176	Chromobacterium haemolyticum	6	0.0015902	Catonella morbi	3	0.00102324	Bacillus alcaliinulinus	3	0.000834692
Jiangella alkaliphila	2	0.000789176	Clostridium cellulovorans	6	0.0015902	Clostridium caliptrosporum	3	0.00102324	Bacillus aminovorans	3	0.000834692
Kocuria koreensis	2	0.000789176	Desulfosporosinus lacus	6	0.0015902	Clostridium ganghwense	3	0.00102324	Bacillus carboniphilus	3	0.000834692
Labrys wisconsinensis	2	0.000789176	Desulfosporosinus meridiei	6	0.0015902	Cohnella hongkongensis	3	0.00102324	Bacillus lehensis	3	0.000834692
Lactobacillus guizhouensis	2	0.000789176	Eubacterium biforme	6	0.0015902	Collinsella intestinalis	3	0.00102324	Bacillus longiquaesitum	3	0.000834692
Limnohabitans parvus	2	0.000789176	Geobacillus thermoglucosidans	6	0.0015902	Curvibacter lanceolatus	3	0.00102324	Bacteroides massiliensis	3	0.000834692
Lysobacter capsici	2	0.000789176	Listeria innocua	6	0.0015902	Demequina aurantiaca	3	0.00102324	Blastochloris sulfoviridis	3	0.000834692
Magnetospirillum magnetotacticum	2	0.000789176	Nitrospina gracilis	6	0.0015902	Desulfotomaculum acetoxidans	3	0.00102324	Blautia obeum	3	0.000834692
Meiothermus granaticius	2	0.000789176	Novosphingobium nitrogenifigens	6	0.0015902	Desulfuromonas acetoxidans	3	0.00102324	Burkholderia bryophila	3	0.000834692
Methylobacterium marchantiae	2	0.000789176	Paenibacillus cellulositrophicus	6	0.0015902	Devosia yakushimensis	3	0.00102324	Caldicellulosiruptor bescii	3	0.000834692
Microcoleus antarcticus	2	0.000789176	Paenibacillus daejeonensis	6	0.0015902	Emticicia oligotrophica	3	0.00102324	Clostridium bowmanii	3	0.000834692
Micromonospora rifamycinica	2	0.000789176	Paenibacillus xinjiangensis	6	0.0015902	Geobacter lovleyi	3	0.00102324	Clostridium butyricum	3	0.000834692
Modestobacter versicolor	2	0.000789176	Propionivibrio pelophilus	6	0.0015902	Gordonia australis	3	0.00102324	Clostridium mesophilum	3	0.000834692
Moraxella caviae	2	0.000789176	Rhodococcus equi	6	0.0015902	Hyphomonas taiwanensis	3	0.00102324	Collinsella aerofaciens	3	0.000834692
Morganella psychrotolerans	2	0.000789176	Ruegeria pomeroyi	6	0.0015902	Inquilinus ginsengisoli	3	0.00102324	Collinsella intestinalis	3	0.000834692
Mycobacterium anthracenicum	2	0.000789176	Slackia piriformis	6	0.0015902	Jiangella alkaliphila	3	0.00102324	Cycloclasticus oligotrophus	3	0.000834692
Mycobacterium confluentis	2	0.000789176	Streptomyces nanchangensis	6	0.0015902	Klebsiella granulomatis	3	0.00102324	Demequina globuliformis	3	0.000834692
Mycobacterium neworleansense	2	0.000789176	Streptomyces ogaensis	6	0.0015902	Klebsiella variicola	3	0.00102324	Desulfovibrio carbinolicus	3	0.000834692
Mycobacterium pallens	2	0.000789176	Tepidimonas arfidensis	6	0.0015902	Kocuria gwangalliensis	3	0.00102324	Eggerthella sinensis	3	0.000834692
Mycobacterium smegmatis	2	0.000789176	Terribacillus goriensis	6	0.0015902	Labrys wisconsinensis	3	0.00102324	Gemella cunicula	3	0.000834692
Myroides odoratus	2	0.000789176	Thauera linaloolentis	6	0.0015902	Laceyella putida	3	0.00102324	Geobacillus toebii	3	0.000834692
Nannocystis pusilla	2	0.000789176	Thermoanaerobacter kivui	6	0.0015902	Lentibacillus salinarum	3	0.00102324	Geobacter grbiciae	3	0.000834692
Niastella populi	2	0.000789176	Tolumonas auensis	6	0.0015902	Marinobacter squalenivorans	3	0.00102324	Georgenia soli	3	0.000834692
Nocardia brevicatena	2	0.000789176	Acetobacterium tundrae	5	0.00132517	Marinomonas foliarum	3	0.00102324	Herbaspirillum aquaticum	3	0.000834692
Ochrobactrum intermedium	2	0.000789176	Acinetobacter antiviralis	5	0.00132517	Microbacterium marinilacus	3	0.00102324	Herpetosiphon agaradhaerens	3	0.000834692
Ochrobactrum pecoris	2	0.000789176	Actinopolymorpha singaporensis	5	0.00132517	Microbacterium takaoensis	3	0.00102324	Jiangella ginsengisoli	3	0.000834692
Odoribacter denticanis	2	0.000789176	Aeromicrobium fastidiosum	5	0.00132517	Micromonospora brunnescens	3	0.00102324	Kribbella lupini	3	0.000834692
Oribacterium sinus	2	0.000789176	Agrobacterium larrymoorei	5	0.00132517	Mycobacterium tilburgii	3	0.00102324	Lactobacillus gigeriorum	3	0.000834692
Paenibacillus gansuensis	2	0.000789176	Amaricoccus veronensis	5	0.00132517	Mycoplasma iguanae	3	0.00102324	Lactobacillus senmaizukei	3	0.000834692
Paenibacillus harenae	2	0.000789176	Arthrobacter stackebrandtii	5	0.00132517	Mycoplasma insons	3	0.00102324	Legionella fallonii	3	0.000834692
Paenibacillus kobensis	2	0.000789176	Bacillus deserti	5	0.00132517	Niastella populi	3	0.00102324	Lentibacillus kapialis	3	0.000834692
Paenibacillus pueri	2	0.000789176	Bifidobacterium scardovii	5	0.00132517	Nitrospina gracilis	3	0.00102324	Leucobacter chironomi	3	0.000834692
Paenibacillus stellifer	2	0.000789176	Burkholderia kururiensis	5	0.00132517	Nonomuraea asiatica	3	0.00102324	Lysobacter daejeonensis	3	0.000834692
Parapedobacter koreensis	2	0.000789176	Candidatus Blochmannia castaneus	5	0.00132517	Novosphingobium nitrogenifigens	3	0.00102324	Lysobacter niastensis	3	0.000834692
Paraprevotella clara	2	0.000789176	Chromobacterium violaceum	5	0.00132517	Oerskovia enterophila	3	0.00102324	Magnetospirillum gryphiswaldense	3	0.000834692
Patulibacter americanus	2	0.000789176	Comamonas composti	5	0.00132517	Olivibacter soli	3	0.00102324	Marinitoga okinawensis	3	0.000834692
Pediococcus cellicola	2	0.000789176	Conexibacter woesei	5	0.00132517	Olsenella uli	3	0.00102324	Mesoplasma entomophilum	3	0.000834692
Peptoniphilus olsenii	2	0.000789176	Demequina aurantiaca	5	0.00132517	Paenibacillus filicis	3	0.00102324	Methanocaldococcus villosus	3	0.000834692
Planococcus columbae	2	0.000789176	Desulfosporosinus hippei	5	0.00132517	Paenibacillus motobuensis	3	0.00102324	Methylobacterium longum	3	0.000834692
Planomicrobium flavidum	2	0.000789176	Desulfovibrio brasiliensis	5	0.00132517	Paenibacillus soli	3	0.00102324	Microbacterium maritypicum	3	0.000834692
Polaribacter butkevichii	2	0.000789176	Desulfovibrio caledoniensis	5	0.00132517	Paenibacillus stellifer	3	0.00102324	Microbacterium resistens	3	0.000834692
Polynucleobacter difficilis	2	0.000789176	Enterobacter aceae	5	0.00132517	Parabacteroides johnsonii	3	0.00102324	Microbulbifer okinawensis	3	0.000834692
Prevotella dentasini	2	0.000789176	Erwinia tasmaniensis	5	0.00132517	Patulibacter americanus	3	0.00102324	Microcystis panniformis	3	0.000834692
Prevotella stercorea	2	0.000789176	Friedmanniella luteola	5	0.00132517	Pediococcus argentinicus	3	0.00102324	Microtetraspora glauca	3	0.000834692
Pseudobutyrivibrio xylanivorans	2	0.000789176	Georgenia ferrireducens	5	0.00132517	Pedobacter koreensis	3	0.00102324	Mycobacterium tilburgii	3	0.000834692
Pseudomonas caricapapayae	2	0.000789176	Geotoga petraea	5	0.00132517	Phyllobacterium catacumbae	3	0.00102324	Myxococcus fulvus	3	0.000834692
Pseudomonas jinjuensis	2	0.000789176	Kaistia soli	5	0.00132517	Propionigenium modestum	3	0.00102324	Nannocystis pusilla	3	0.000834692
Pseudomonas teessidea	2	0.000789176	Lysinibacillus cresolivorans	5	0.00132517	Pseudomonas alcaligenes	3	0.00102324	Nisaea nitritireducens	3	0.000834692
Pseudonocardia compacta	2	0.000789176	Mechercharimyces asporophorigenens	5	0.00132517	Pseudonocardia khuvsgulensis	3	0.00102324	Nocardia brevicatena	3	0.000834692
Rhodococcus equi	2	0.000789176	Methylobacterium longum	5	0.00132517	Rhodococcus imtechensis	3	0.00102324	Nocardia polyresistens	3	0.000834692
Rhodococcus ruber	2	0.000789176	Methylocella silvestris	5	0.00132517	Rhodococcus kroppenstedtii	3	0.00102324	Oerskovia paurometabola	3	0.000834692
Roseiflexus castenholzii	2	0.000789176	Microvirus Enterobacteria phage PhiX174	5	0.00132517	Rhodovulum visakhapatnamense	3	0.00102324	Paenibacillus agarexedens	3	0.000834692
Roseococcus suduntuyensis	2	0.000789176	Mycobacterium lepromatosis	5	0.00132517	Roseburia faecis	3	0.00102324	Paenibacillus nematophilus	3	0.000834692
Roseospira mediosalina	2	0.000789176	Mycobacterium neworleansense	5	0.00132517	Rubellimicrobium roseum	3	0.00102324	Parabacteroides merdae	3	0.000834692
Saccharopolyspora gloriosa	2	0.000789176	Nannocystis pusilla	5	0.00132517	Sarcina maxima	3	0.00102324	Pedomicrobium ferrugineum	3	0.000834692
Saccharospirillum salsuginis	2	0.000789176	Nocardia cerradoensis	5	0.00132517	Shewanella pneumatophori	3	0.00102324	Pelagicoccus croceus	3	0.000834692
Shewanella upenei	2	0.000789176	Nodularia baltica	5	0.00132517	Sinorhizobium kummerowiae	3	0.00102324	Peptostreptococcus stomatis	3	0.000834692
Sinorhizobium fredii	2	0.000789176	Nonomuraea coxensis	5	0.00132517	Sphingomonas hunanensis	3	0.00102324	Plesiocystis pacifica	3	0.000834692
Sinorhizobium meliloti	2	0.000789176	Novosphingobium mathurense	5	0.00132517	Sphingomonas pseudosanguinis	3	0.00102324	Prevotella stercorea	3	0.000834692
Soehngenia saccharolytica	2	0.000789176	Paenibacillus thailandensis	5	0.00132517	Sphingopyxis taejonensis	3	0.00102324	Propionigenium modestum	3	0.000834692
Sphingomonas abaci	2	0.000789176	Paenisporosarcina quisquiliarum	5	0.00132517	Staphylococcus intermedius	3	0.00102324	Pseudochrobactrum kiredjianiae	3	0.000834692
Sphingomonas ginsenosidimutans	2	0.000789176	Pediococcus cellicola	5	0.00132517	Streptomyces aurantiacus	3	0.00102324	Pseudomonas brenneri	3	0.000834692
Sphingomonas molluscorum	2	0.000789176	Pedobacter daejeonensis	5	0.00132517	Streptomyces aureofaciens	3	0.00102324	Rhodanobacter ginsenosidimutans	3	0.000834692
Streptomyces eurythermus	2	0.000789176	Pelagicoccus albus	5	0.00132517	Streptomyces cellulosae	3	0.00102324	Rhodococcus phenolicus	3	0.000834692
Streptomyces griseoaurantiacus	2	0.000789176	Plesiocystis pacifica	5	0.00132517	Streptomyces danangensis	3	0.00102324	Rhodovulum euryhalinum	3	0.000834692
Streptomyces katrae	2	0.000789176	Pseudidiomarina donghaiensis	5	0.00132517	Streptomyces labedae	3	0.00102324	Rhodovulum iodosum	3	0.000834692
Streptomyces lanatus	2	0.000789176	Rhizobium pisi	5	0.00132517	Streptomyces mashuensis	3	0.00102324	Roseomonas aquatica	3	0.000834692
Streptomyces luridiscabiei	2	0.000789176	Rhodobacter apigmentum	5	0.00132517	Streptomyces tacrolimicus	3	0.00102324	Roseospira mediosalina	3	0.000834692
Streptomyces luteoverticillatus	2	0.000789176	Roseococcus suduntuyensis	5	0.00132517	Streptomyces thermolineatus	3	0.00102324	Sedimentibacter hongkongensis	3	0.000834692
Streptomyces mashuensis	2	0.000789176	Roseomonas ludipueritiae	5	0.00132517	Streptomyces violens	3	0.00102324	Shewanella upenei	3	0.000834692
Streptomyces polychromogenes	2	0.000789176	Rubellimicrobium roseum	5	0.00132517	Thauera phenylacetica	3	0.00102324	Sphingomonas kwangyangensis	3	0.000834692
Streptomyces scopiformis	2	0.000789176	Rubrivivax gelatinosus	5	0.00132517	Acetobacterium submarinus	2	0.000682161	Sporosarcina soli	3	0.000834692
Streptomyces violens	2	0.000789176	Saccharomonospora xinjiangensis	5	0.00132517	Acidovorax anthurii	2	0.000682161	Streptomyces albireticuli	3	0.000834692
Tenacibaculum adriaticum	2	0.000789176	Salisaeta longa	5	0.00132517	Acinetobacter antiviralis	2	0.000682161	Streptomyces chartreusis	3	0.000834692
Thermacetogenium phaeum	2	0.000789176	Sphingopyxis witflariensis	5	0.00132517	Acinetobacter rhizosphaerae	2	0.000682161	Streptomyces labedae	3	0.000834692
Turicibacter sanguinis	2	0.000789176	Staphylococcus massiliensis	5	0.00132517	Actinokineospora diospyrosa	2	0.000682161	Streptomyces olivaceus	3	0.000834692
Variovorax boronicumulans	2	0.000789176	Streptomyces scabrisporus	5	0.00132517	Actinomadura chibensis	2	0.000682161	Streptomyces radiopugnans	3	0.000834692
Xanthobacter aminoxidans	2	0.000789176	Thiorhodococcus mannitoliphagus	5	0.00132517	Actinomadura oligospora	2	0.000682161	Streptomyces thermolineatus	3	0.000834692
Achromobacter insolitus	1	0.000394588	Xanthobacter aminoxidans	5	0.00132517	Actinomadura vinacea	2	0.000682161	Tenacibaculum japonica	3	0.000834692
Achromobacter ruhlandii	1	0.000394588	Actinoalloteichus nanshanensis	4	0.00106013	Actinopolymorpha alba	2	0.000682161	Tenacibaculum litoreum	3	0.000834692
Acidithiobacillus cuprithermicus	1	0.000394588	Actinomadura rudentiformis	4	0.00106013	Aeromicrobium fastidiosum	2	0.000682161	Thauera phenylacetica	3	0.000834692
Acidovorax anthurii	1	0.000394588	Alishewanella agri	4	0.00106013	Alishewanella agri	2	0.000682161	Thermoanaerobacter kivui	3	0.000834692
Acinetobacter xiamenensis	1	0.000394588	Aminobacter aminovorans	4	0.00106013	Amaricoccus veronensis	2	0.000682161	Thermogemmatispora onikobensis	3	0.000834692
Actinoallomurus caesius	1	0.000394588	Amycolatopsis umgeniensis	4	0.00106013	Amycolatopsis helveola	2	0.000682161	Thermomonas brevis	3	0.000834692
Actinobaculum suis	1	0.000394588	Ancylobacter rudongensis	4	0.00106013	Amycolatopsis jejuensis	2	0.000682161	Acidaminobacter hydrogenoformans	2	0.000556461
Actinocatenispora thailandica	1	0.000394588	Aquitalea denitrificans	4	0.00106013	Ancylobacter rudongensis	2	0.000682161	Acidovorax valerianellae	2	0.000556461
Actinokineospora baliensis	1	0.000394588	Arthrobacter crystallopoietes	4	0.00106013	Anoxybacillus rupiensis	2	0.000682161	Acinetobacter antiviralis	2	0.000556461
Actinokineospora diospyrosa	1	0.000394588	Azospirillum brasilense	4	0.00106013	Arthrobacter uratoxydans	2	0.000682161	Actinoallomurus amamiensis	2	0.000556461
Actinomadura latina	1	0.000394588	Bacillus alcaliinulinus	4	0.00106013	Aurantimonas manganoxydans	2	0.000682161	Actinoplanes digitatis	2	0.000556461
Actinomadura viridilutea	1	0.000394588	Bacillus koreensis	4	0.00106013	Azorhizophilus paspali	2	0.000682161	Actinoplanes pallidoaurantiacus	2	0.000556461
Actinomadura viridis	1	0.000394588	Bacillus kribbensis	4	0.00106013	Bacillus clausii	2	0.000682161	Aeromicrobium panaciterrae	2	0.000556461
Actinoplanes pallidoaurantiacus	1	0.000394588	Bacillus lehensis	4	0.00106013	Bacillus oryzae	2	0.000682161	Agrobacterium viscosum	2	0.000556461
Aeromicrobium fastidiosum	1	0.000394588	Bacteroides xylanisolvens	4	0.00106013	Bacillus pseudalcaliphilus	2	0.000682161	Amaricoccus veronensis	2	0.000556461
Aeromicrobium tamlense	1	0.000394588	Bradyrhizobium japonicum	4	0.00106013	Bacillus simplex	2	0.000682161	Aminobacter aminovorans	2	0.000556461
Agromyces bracchium	1	0.000394588	Candidatus Blochmannia herculeanus	4	0.00106013	Bacillus sonorensis	2	0.000682161	Amycolatopsis umgeniensis	2	0.000556461
Alishewanella agri	1	0.000394588	Cohnella damuensis	4	0.00106013	Bartonella coopersplainsensis	2	0.000682161	Anaeromusa acidaminophila	2	0.000556461
Amaricoccus veronensis	1	0.000394588	Comamonas kerstersii	4	0.00106013	Blautia hydrogenotrophica	2	0.000682161	Anaeroplasma abactoclasticum	2	0.000556461
Amycolatopsis decaplanina	1	0.000394588	Corynebacterium argentoratense	4	0.00106013	Bradyrhizobium japonicum	2	0.000682161	Arcanobacterium phocae	2	0.000556461
Amycolatopsis flava	1	0.000394588	Dechloromonas agitata	4	0.00106013	Brevibacillus laterosporus	2	0.000682161	Asticcacaulis benevestitus	2	0.000556461
Amycolatopsis jejuensis	1	0.000394588	Deinococcus soli	4	0.00106013	Burkholderia bryophila	2	0.000682161	Atopobium fossor	2	0.000556461
Amycolatopsis pigmentata	1	0.000394588	Desulfotalea arctica	4	0.00106013	Caulobacter segnis	2	0.000682161	Bacillus alkalitelluris	2	0.000556461
Anabaena augstumalis	1	0.000394588	Desulfovibrio fairfieldensis	4	0.00106013	Chromatium weissei	2	0.000682161	Bacillus horikoshii	2	0.000556461
Anoxybacillus amylolyticus	1	0.000394588	Desulfuromonas thiophila	4	0.00106013	Chroococcus minutus	2	0.000682161	Bacillus oryzae	2	0.000556461
Anoxybacillus eryuanensis	1	0.000394588	Devosia yakushimensis	4	0.00106013	Clostridium akagii	2	0.000682161	Bacillus pseudofirmus	2	0.000556461
Aquimarina macrocephali	1	0.000394588	Dokdonella koreensis	4	0.00106013	Clostridium botulinum	2	0.000682161	Bacillus shackletonii	2	0.000556461
Arthrobacter rhombi	1	0.000394588	Faecalibacterium prausnitzii	4	0.00106013	Clostridium bowmanii	2	0.000682161	Bacteroides oleiciplenus	2	0.000556461
Arthrobacter uratoxydans	1	0.000394588	Fervidobacterium islandicum	4	0.00106013	Clostridium chromoreductans	2	0.000682161	Bifidobacterium scardovii	2	0.000556461
Atopobium minutum	1	0.000394588	Flammeovirga pacifica	4	0.00106013	Conexibacter woesei	2	0.000682161	Brachybacterium faecium	2	0.000556461
Aurantimonas manganoxydans	1	0.000394588	Fusobacterium gonidiaformans	4	0.00106013	Dechloromonas fungiphilus	2	0.000682161	Brevibacillus centrosporus	2	0.000556461
Bacillus badius	1	0.000394588	Geobacter pelophilus	4	0.00106013	Dehalogenimonas lykanthroporepellens	2	0.000682161	Butyricimonas virosa	2	0.000556461
Bacillus cohnii	1	0.000394588	Gluconobacter krungthepensis	4	0.00106013	Desulfacinum hydrothermale	2	0.000682161	Campylobacter volucris	2	0.000556461
Bacillus drentensis	1	0.000394588	Heliobacterium modesticaldum	4	0.00106013	Desulfotomaculum nigrificans	2	0.000682161	Candidatus Phytoplasma prunorum	2	0.000556461
Bacillus flexus	1	0.000394588	Herbaspirillum aquaticum	4	0.00106013	Dyadobacter alkalitolerans	2	0.000682161	Chitinophaga arvensicola	2	0.000556461
Bacillus hackensackii	1	0.000394588	Jiangella ginsengisoli	4	0.00106013	Enterobacter ludwigii	2	0.000682161	Clostridium akagii	2	0.000556461
Bacillus infantis	1	0.000394588	Kocuria koreensis	4	0.00106013	Enterococcus avium	2	0.000682161	Clostridium argentinense	2	0.000556461
Bacillus lehensis	1	0.000394588	Lactobacillus apis	4	0.00106013	Flavobacterium algicola	2	0.000682161	Clostridium chromoreductans	2	0.000556461
Bacillus nealsonii	1	0.000394588	Lactobacillus senmaizukei	4	0.00106013	Fusobacterium gonidiaformans	2	0.000682161	Clostridium gasigenes	2	0.000556461
Bacillus oleronius	1	0.000394588	Lentibacillus salinarum	4	0.00106013	Geobacter sulfurreducens	2	0.000682161	Clostridium proteolyticum	2	0.000556461
Bacillus siamensis	1	0.000394588	Lysinibacillus boronitolerans	4	0.00106013	Georgenia halophila	2	0.000682161	Clostridium proteolyticus	2	0.000556461
Bacillus sonorensis	1	0.000394588	Lysobacter daejeonensis	4	0.00106013	Georgenia soli	2	0.000682161	Clostridium tepidiprofundi	2	0.000556461
Bacteroides caccae	1	0.000394588	Marinomonas foliarum	4	0.00106013	Geotoga petraea	2	0.000682161	Conexibacter woesei	2	0.000556461
Bacteroides gallinarum	1	0.000394588	Microbacterium arborescens	4	0.00106013	Gordonia jacobaea	2	0.000682161	Coriobacterium glomerans	2	0.000556461
Bacteroides oleiciplenus	1	0.000394588	Microbulbifer okinawensis	4	0.00106013	Halothiobacillus kellyi	2	0.000682161	Cupriavidus metallidurans	2	0.000556461
Blautia hydrogenotrophica	1	0.000394588	Micromonospora chokoriensis	4	0.00106013	Hymenobacter xinjiangensis	2	0.000682161	Curtobacterium albidum	2	0.000556461
Borrelia anserina	1	0.000394588	Nocardia paucivorans	4	0.00106013	Isosphaera pallida	2	0.000682161	Curtobacterium citreum	2	0.000556461
Bradyrhizobium elkanii	1	0.000394588	Nonomuraea longicatena	4	0.00106013	Janibacter hoylei	2	0.000682161	Deinococcus piscis	2	0.000556461
Brevibacillus choshinensis	1	0.000394588	Nostoc microscopicum	4	0.00106013	Jiangella ginsengisoli	2	0.000682161	Desulfotomaculum acetoxidans	2	0.000556461
Brevibacillus laterosporus	1	0.000394588	Oscillospira eae	4	0.00106013	Kocuria koreensis	2	0.000682161	Desulfovibrio vietnamensis	2	0.000556461
Brevibacillus panacihumi	1	0.000394588	Pseudomonas otitidis	4	0.00106013	Kushneria aurantia	2	0.000682161	Dorea formicigenerans	2	0.000556461
Brevibacterium samyangense	1	0.000394588	Pseudoxanthomonas sacheonensis	4	0.00106013	Lactobacillus apis	2	0.000682161	Erwinia billingiae	2	0.000556461
Burkholderia tuberum	1	0.000394588	Rhodovulum robiginosum	4	0.00106013	Lactobacillus tucceti	2	0.000682161	Exiguobacterium antarcticum	2	0.000556461
Calothrix parietina	1	0.000394588	Rubellimicrobium mesophilum	4	0.00106013	Limnohabitans parvus	2	0.000682161	Fervidobacterium islandicum	2	0.000556461
Campylobacter faecalis	1	0.000394588	Rubrobacter taiwanensis	4	0.00106013	Lysobacter niastensis	2	0.000682161	Gallionella ferruginea	2	0.000556461
Candidatus Endobugula glebosa	1	0.000394588	Sedimentibacter saalensis	4	0.00106013	Macrococcus bovicus	2	0.000682161	Georgenia halophila	2	0.000556461
Candidatus Phytoplasma prunorum	1	0.000394588	Sinorhizobium fredii	4	0.00106013	Mesoplasma entomophilum	2	0.000682161	Helicobacter suncus	2	0.000556461
Candidatus Rhabdochlamydia crassificans	1	0.000394588	Sporolactobacillus putidus	4	0.00106013	Methylocella tundrae	2	0.000682161	Hymenobacter daecheongensis	2	0.000556461
Carnobacterium inhibens	1	0.000394588	Staphylococcus intermedius	4	0.00106013	Microtetraspora malaysiensis	2	0.000682161	Jiangella alkaliphila	2	0.000556461
Catonella morbi	1	0.000394588	Streptococcus fryi	4	0.00106013	Microvirus Enterobacteria phage PhiX174	2	0.000682161	Kribbella alba	2	0.000556461
Chloroflexus aggregans	1	0.000394588	Streptomyces albireticuli	4	0.00106013	Mycobacterium anthracenicum	2	0.000682161	Lactobacillus siliginis	2	0.000556461
Chondromyces crocatus	1	0.000394588	Streptomyces albovinaceus	4	0.00106013	Mycobacterium neoaurum	2	0.000682161	Lactobacillus tucceti	2	0.000556461
Chryseobacterium hispanicum	1	0.000394588	Streptomyces durmitorensis	4	0.00106013	Mycobacterium smegmatis	2	0.000682161	Legionella taurinensis	2	0.000556461
Chryseobacterium hungaricum	1	0.000394588	Streptomyces flavovariabilis	4	0.00106013	Mycoplasma haemominutum	2	0.000682161	Marinitoga hydrogenitolerans	2	0.000556461
Clostridium caliptrosporum	1	0.000394588	Streptomyces luridiscabiei	4	0.00106013	Mycoplasma timone	2	0.000682161	Microbacterium arabinogalactanolyticum	2	0.000556461
Clostridium straminisolvens	1	0.000394588	Streptomyces thermolineatus	4	0.00106013	Ochrobactrum pecoris	2	0.000682161	Microbacterium hominis	2	0.000556461
Cohnella thermotolerans	1	0.000394588	Thauera phenylacetica	4	0.00106013	Paenibacillus harenae	2	0.000682161	Microbacterium luticocti	2	0.000556461
Collinsella intestinalis	1	0.000394588	Thermacetogenium phaeum	4	0.00106013	Paenibacillus pabuli	2	0.000682161	Microbacterium paludicola	2	0.000556461
Collinsella tanakaei	1	0.000394588	Thermogemmatispora foliorum	4	0.00106013	Paenibacillus phyllosphaerae	2	0.000682161	Microlunatus aurantiacus	2	0.000556461
Coprococcus catus	1	0.000394588	Thiobacillus thioparus	4	0.00106013	Paenibacillus pini	2	0.000682161	Micromonospora rifamycinica	2	0.000556461
Corynebacterium lipophiloflavum	1	0.000394588	Trichodesmium tenue	4	0.00106013	Paenibacillus polymyxa	2	0.000682161	Modestobacter multiseptatus	2	0.000556461
Curtobacterium pusillum	1	0.000394588	Vagococcus penaei	4	0.00106013	Paenibacillus residui	2	0.000682161	Moorella mulderi	2	0.000556461
Cyanobacterium aponinum	1	0.000394588	Acidovorax wohlfahrtii	3	0.0007951	Paenibacillus ruminocola	2	0.000682161	Mycobacterium barrassiae	2	0.000556461
Deinococcus grandis	1	0.000394588	Actinoallomurus iriomotensis	3	0.0007951	Paenisporosarcina quisquiliarum	2	0.000682161	Mycobacterium senuense	2	0.000556461
Deinococcus piscis	1	0.000394588	Actinocorallia cavernae	3	0.0007951	Pelagicoccus croceus	2	0.000682161	Nocardia xishanensis	2	0.000556461
Desulfacinum hydrothermale	1	0.000394588	Actinocorallia libanotica	3	0.0007951	Phycicoccus bigeumensis	2	0.000682161	Ochrobactrum pseudogrignonense	2	0.000556461
Desulfitobacterium chlororespirans	1	0.000394588	Agromyces neolithicus	3	0.0007951	Pigmentiphaga kullae	2	0.000682161	Ochrobactrum rhizosphaerae	2	0.000556461
Desulfosporosinus auripigmenti	1	0.000394588	Amycolatopsis helveola	3	0.0007951	Plesiocystis pacifica	2	0.000682161	Olivibacter ginsengisoli	2	0.000556461
Desulfotomaculum halophilum	1	0.000394588	Anaeroplasma abactoclasticum	3	0.0007951	Polaribacter dokdonensis	2	0.000682161	Oscillospira guilliermondii	2	0.000556461
Desulfotomaculum reducens	1	0.000394588	Arthrobacter uratoxydans	3	0.0007951	Pontibacillus halophilus	2	0.000682161	Paenibacillus chitinolyticus	2	0.000556461
Desulfovibrio frigidus	1	0.000394588	Azospira restricta	3	0.0007951	Propionivibrio pelophilus	2	0.000682161	Paenibacillus durus	2	0.000556461
Desulfovibrio putealis	1	0.000394588	Azospirillum canadense	3	0.0007951	Pseudomonas otitidis	2	0.000682161	Paenibacillus illinoisensis	2	0.000556461
Devosia chinhatensis	1	0.000394588	Bacillus circulans	3	0.0007951	Pseudomonas plecoglossicida	2	0.000682161	Paenibacillus pabuli	2	0.000556461
Devosia hwasunensis	1	0.000394588	Bacillus hackensackii	3	0.0007951	Rhodanobacter fulvus	2	0.000682161	Paenibacillus xinjiangensis	2	0.000556461
Devosia yakushimensis	1	0.000394588	Bacillus isabeliae	3	0.0007951	Rhodococcus marinonascens	2	0.000682161	Parabacteroides johnsonii	2	0.000556461
Dyadobacter alkalitolerans	1	0.000394588	Bacillus murimartini	3	0.0007951	Rickettsia asiatica	2	0.000682161	Peptoniphilus olsenii	2	0.000556461
Eggerthella sinensis	1	0.000394588	Bacillus sonorensis	3	0.0007951	Roseiflexus castenholzii	2	0.000682161	Phenylobacterium immobile	2	0.000556461
Emticicia ginsengisoli	1	0.000394588	Bacteriovorax litoralis	3	0.0007951	Sphingobacterium shayense	2	0.000682161	Pigmentiphaga kullae	2	0.000556461
Enterococcus gilvus	1	0.000394588	Bacteroides stercorirosoris	3	0.0007951	Sphingomonas japonica	2	0.000682161	Planococcus columbae	2	0.000556461
Enterococcus hawaiiensis	1	0.000394588	Blautia obeum	3	0.0007951	Staphylococcus massiliensis	2	0.000682161	Pontibacillus chungwhensis	2	0.000556461
Exiguobacterium soli	1	0.000394588	Brevibacillus thermoruber	3	0.0007951	Stenotrophomonas maltophilia	2	0.000682161	Pseudomonas balearica	2	0.000556461
Faecalibacterium prausnitzii	1	0.000394588	Burkholderia lata	3	0.0007951	Streptococcus dentirousetti	2	0.000682161	Pseudomonas moraviensis	2	0.000556461
Flavisolibacter ginsengiterrae	1	0.000394588	Campylobacter insulaenigrae	3	0.0007951	Streptomyces lucensis	2	0.000682161	Pseudomonas pavonaceae	2	0.000556461
Flavobacterium reichenbachii	1	0.000394588	Catellatospora chokoriensis	3	0.0007951	Streptomyces luteoverticillatus	2	0.000682161	Pseudomonas plecoglossicida	2	0.000556461
Flavobacterium terrigena	1	0.000394588	Clostridium chromoreductans	3	0.0007951	Streptomyces panayensis	2	0.000682161	Pseudomonas xanthomarina	2	0.000556461
Friedmanniella luteola	1	0.000394588	Clostridium felsineum	3	0.0007951	Streptomyces polychromogenes	2	0.000682161	Pseudoxanthomonas sacheonensis	2	0.000556461
Fulvivirga kasyanovii	1	0.000394588	Cupriavidus metallidurans	3	0.0007951	Streptomyces poonensis	2	0.000682161	Rhizobium etli	2	0.000556461
Gemella cunicula	1	0.000394588	Cylindrospermopsis raciborskii	3	0.0007951	Streptomyces scabrisporus	2	0.000682161	Rhodanobacter fulvus	2	0.000556461
Geobacillus kaue	1	0.000394588	Desulfacinum hydrothermale	3	0.0007951	Streptosporangium yunnanense	2	0.000682161	Rhodobacter apigmentum	2	0.000556461
Geobacillus toebii	1	0.000394588	Desulfotomaculum australicum	3	0.0007951	Tepidimonas ignava	2	0.000682161	Rhodobacter gluconicum	2	0.000556461
Geobacillus zalihae	1	0.000394588	Dorea formicigenerans	3	0.0007951	Thalassospira xianhensis	2	0.000682161	Rhodoplanes cryptolactis	2	0.000556461
Geobacter bremensis	1	0.000394588	Emticicia ginsengisoli	3	0.0007951	Thauera aromatica	2	0.000682161	Rickettsia monacensis	2	0.000556461
Geobacter grbiciae	1	0.000394588	Flavobacterium algicola	3	0.0007951	Thermoactinomyces intermedius	2	0.000682161	Roseococcus thiosulfatophilus	2	0.000556461
Geobacter pelophilus	1	0.000394588	Flavobacterium succinicans	3	0.0007951	Thermoanaerobacter kivui	2	0.000682161	Roseomonas aestuarii	2	0.000556461
Georgenia soli	1	0.000394588	Geodermatophilus obscurus	3	0.0007951	Tolumonas auensis	2	0.000682161	Ruegeria pomeroyi	2	0.000556461
Gillisia sandarakina	1	0.000394588	Gordonia australis	3	0.0007951	Treponema porcinum	2	0.000682161	Ruminococcus callidus	2	0.000556461
Gordonia australis	1	0.000394588	Jiangella alkaliphila	3	0.0007951	Treponema zioleckii	2	0.000682161	Ruminococcus torques	2	0.000556461
Halomonas almeriensis	1	0.000394588	Kribbella sandramycini	3	0.0007951	Vagococcus teuberi	2	0.000682161	Rummeliibacillus pycnus	2	0.000556461
Helicobacter mastomyrinus	1	0.000394588	Lactococcus fujiensis	3	0.0007951	Vibrio porteresiae	2	0.000682161	Saccharomonospora xinjiangensis	2	0.000556461
Hymenobacter daecheongensis	1	0.000394588	Legionella sainthelensi	3	0.0007951	Virgibacillus byunsanensis	2	0.000682161	Saccharopolyspora flava	2	0.000556461
Hyphomonas oceanitis	1	0.000394588	Legionella waltersii	3	0.0007951	Viridibacillus neidei	2	0.000682161	Salinicoccus iranensis	2	0.000556461
Inquilinus limosus	1	0.000394588	Lysobacter concretionis	3	0.0007951	Xanthobacter tagetidis	2	0.000682161	Sinorhizobium meliloti	2	0.000556461
Janibacter hoylei	1	0.000394588	Marinitoga hydrogenitolerans	3	0.0007951	Zoogloea oryzae	2	0.000682161	Sphingomonas abaci	2	0.000556461
Jeotgalicoccus coquinae	1	0.000394588	Marinomonas basaltis	3	0.0007951	Achromobacter xylosoxidans	1	0.00034108	Sphingomonas azotifigens	2	0.000556461
Jiangella ginsengisoli	1	0.000394588	Mechercharimyces mesophilus	3	0.0007951	Acidaminococcus intestini	1	0.00034108	Spirosoma linguale	2	0.000556461
Kibdelosporangium aridum	1	0.000394588	Mesorhizobium amorphae	3	0.0007951	Acinetobacter calcoaceticus	1	0.00034108	Staphylococcus intermedius	2	0.000556461
Kineosporia rhizophila	1	0.000394588	Methylibium petroleiphilum	3	0.0007951	Actinoalloteichus nanshanensis	1	0.00034108	Staphylococcus simulans	2	0.000556461
Kitasatospora cineracea	1	0.000394588	Methylotenera mobilis	3	0.0007951	Actinocatenispora thailandica	1	0.00034108	Stenotrophomonas koreensis	2	0.000556461
Klebsiella variicola	1	0.000394588	Microbacterium marinilacus	3	0.0007951	Actinocorallia herbida	1	0.00034108	Streptomyces durmitorensis	2	0.000556461
Knoellia aerolata	1	0.000394588	Microcoleus antarcticus	3	0.0007951	Actinomadura namibiensis	1	0.00034108	Streptomyces goraiensis	2	0.000556461
Kribbella alba	1	0.000394588	Micromonospora aurantiaca	3	0.0007951	Actinomadura viridis	1	0.00034108	Streptomyces luteoverticillatus	2	0.000556461
Labrys okinawensis	1	0.000394588	Micromonospora brunnescens	3	0.0007951	Actinomadura yumaensis	1	0.00034108	Streptomyces neyagawaensis	2	0.000556461
Lactobacillus brantae	1	0.000394588	Mycobacterium brasiliensis	3	0.0007951	Actinoplanes auranticolor	1	0.00034108	Streptomyces sclerotialus	2	0.000556461
Lactobacillus frumenti	1	0.000394588	Mycobacterium buckleii	3	0.0007951	Actinoplanes digitatis	1	0.00034108	Streptomyces thermocarboxydovorans	2	0.000556461
Lactobacillus senmaizukei	1	0.000394588	Mycobacterium parascrofulaceum	3	0.0007951	Adlercreutzia equolifaciens	1	0.00034108	Streptomyces viridobrunneus	2	0.000556461
Listeria innocua	1	0.000394588	Nonomuraea turkmeniaca	3	0.0007951	Aeromicrobium alkaliterrae	1	0.00034108	Streptosporangium brasiliense	2	0.000556461
Luteimonas mephitis	1	0.000394588	Paenibacillus phyllosphaerae	3	0.0007951	Aeromicrobium panaciterrae	1	0.00034108	Tepidimonas arfidensis	2	0.000556461
Marinobacter squalenivorans	1	0.000394588	Paenibacillus polymyxa	3	0.0007951	Agromyces aurantiacus	1	0.00034108	Tepidimonas ignava	2	0.000556461
Marinomonas arctica	1	0.000394588	Paenibacillus stellifer	3	0.0007951	Alkalibacillus salilacus	1	0.00034108	Thermoanaerobacter thermocopriae	2	0.000556461
Marinomonas basaltis	1	0.000394588	Paenibacillus timonensis	3	0.0007951	Alkaliphilus metalliredigens	1	0.00034108	Thermogemmatispora foliorum	2	0.000556461
Megasphaera elsdenii	1	0.000394588	Patulibacter americanus	3	0.0007951	Aminobacter ciceronei	1	0.00034108	Thermomonas fusca	2	0.000556461
Mesoplasma entomophilum	1	0.000394588	Pedobacter koreensis	3	0.0007951	Amycolatopsis methanolica	1	0.00034108	Thermosipho ferriphilus	2	0.000556461
Mesorhizobium amorphae	1	0.000394588	Phycicoccus bigeumensis	3	0.0007951	Amycolatopsis palatopharyngis	1	0.00034108	Thiobacillus denitrificans	2	0.000556461
Methylobacterium adhaesivum	1	0.000394588	Phyllobacterium brassicacearum	3	0.0007951	Anaerolinea thermophila	1	0.00034108	Thiobacillus thioparus	2	0.000556461
Microbacterium binotii	1	0.000394588	Planococcus columbae	3	0.0007951	Anaerospora hongkongensis	1	0.00034108	Turicibacter sanguinis	2	0.000556461
Microbacterium xinjiangensis	1	0.000394588	Pontibacter xinjiangensis	3	0.0007951	Arcanobacterium phocae	1	0.00034108	Ureibacillus thermophilus	2	0.000556461
Microcystis panniformis	1	0.000394588	Prevotella shahii	3	0.0007951	Arthrobacter soli	1	0.00034108	Vagococcus penaei	2	0.000556461
Micromonospora chokoriensis	1	0.000394588	Prevotella stercorea	3	0.0007951	Arthrobacter stackebrandtii	1	0.00034108	Weissella salipiscis	2	0.000556461
Micromonospora purpureochromogenes	1	0.000394588	Promicromonospora kroppenstedtii	3	0.0007951	Arthronema africanum	1	0.00034108	Xanthobacter viscosus	2	0.000556461
Microtetraspora malaysiensis	1	0.000394588	Pseudomonas pavonaceae	3	0.0007951	Bacillus alkalitelluris	1	0.00034108	Acetobacterium tundrae	1	0.000278231
Moritella yayanosii	1	0.000394588	Pseudonocardia aurantiaca	3	0.0007951	Bacillus circulans	1	0.00034108	Acidisoma sibirica	1	0.000278231
Mycetocola lacteus	1	0.000394588	Pseudoxanthomonas indica	3	0.0007951	Bacillus drentensis	1	0.00034108	Acidovorax anthurii	1	0.000278231
Mycobacterium lepromatosis	1	0.000394588	Psychrobacter halophilus	3	0.0007951	Bacillus horikoshii	1	0.00034108	Acinetobacter marinus	1	0.000278231
Mycobacterium madagascariense	1	0.000394588	Ralstonia pickettii	3	0.0007951	Bacillus humi	1	0.00034108	Acinetobacter xiamenensis	1	0.000278231
Mycobacterium neoaurum	1	0.000394588	Rhizobium etli	3	0.0007951	Bacillus koreensis	1	0.00034108	Actinoallomurus yoronensis	1	0.000278231
Mycobacterium parascrofulaceum	1	0.000394588	Rhodocyclus tenuis	3	0.0007951	Bacillus longiquaesitum	1	0.00034108	Actinokineospora diospyrosa	1	0.000278231
Mycobacterium senuense	1	0.000394588	Roseococcus thiosulfatophilus	3	0.0007951	Bacillus megaterium	1	0.00034108	Actinomadura chokoriensis	1	0.000278231
Nannocystis exedens	1	0.000394588	Roseomonas aquatica	3	0.0007951	Bacillus oshimensis	1	0.00034108	Actinomadura oligospora	1	0.000278231
Natronincola ferrireducens	1	0.000394588	Saccharopolyspora flava	3	0.0007951	Bacillus psychrosaccharolyticus	1	0.00034108	Actinomadura rudentiformis	1	0.000278231
Neisseria mucosa	1	0.000394588	Saccharopolyspora halophila	3	0.0007951	Bacteroides cellulosilyticus	1	0.00034108	Actinomadura viridilutea	1	0.000278231
Nesterenkonia lacusekhoensis	1	0.000394588	Solibacillus silvestris	3	0.0007951	Bacteroides coprocola	1	0.00034108	Actinomadura viridis	1	0.000278231
Nitratireductor kimnyeongensis	1	0.000394588	Sphingomonas abaci	3	0.0007951	Bacteroides fluxus	1	0.00034108	Actinoplanes penicillatus	1	0.000278231
Nocardia araoensis	1	0.000394588	Sphingomonas leidyia	3	0.0007951	Bacteroides graminisolvens	1	0.00034108	Actinoplanes pyriformis	1	0.000278231
Nocardia devorans	1	0.000394588	Sphingomonas yunnanensis	3	0.0007951	Bacteroides paurosaccharolyticus	1	0.00034108	Actinopolymorpha singaporensis	1	0.000278231
Nocardia rhamnosiphila	1	0.000394588	Sporosarcina soli	3	0.0007951	Bifidobacterium ruminantium	1	0.00034108	Actinopolyspora salina	1	0.000278231
Nocardiopsis terrae	1	0.000394588	Staphylococcus pseudolugdunensis	3	0.0007951	Blautia glucerasea	1	0.00034108	Aeromicrobium flavum	1	0.000278231
Ochrobactrum pseudogrignonense	1	0.000394588	Streptococcus dentirousetti	3	0.0007951	Bradyrhizobium jicamae	1	0.00034108	Agrobacterium larrymoorei	1	0.000278231
Oerskovia enterophila	1	0.000394588	Streptococcus tigurinus	3	0.0007951	Candidatus Blochmannia castaneus	1	0.00034108	Agrobacterium undicola	1	0.000278231
Oerskovia ginkgo	1	0.000394588	Streptococcus vestibularis	3	0.0007951	Candidatus Phytoplasma fragariae	1	0.00034108	Agromyces aurantiacus	1	0.000278231
Oerskovia paurometabola	1	0.000394588	Streptomyces akiyoshiensis	3	0.0007951	Cellulomonas uda	1	0.00034108	Agromyces neolithicus	1	0.000278231
Olivibacter soli	1	0.000394588	Streptomyces aurantiacus	3	0.0007951	Cerasicoccus arenae	1	0.00034108	Alkaliphilus metalliredigens	1	0.000278231
Paenibacillus alkaliterrae	1	0.000394588	Streptomyces mirabilis	3	0.0007951	Chitinophaga ginsengisoli	1	0.00034108	Allochromatium phaeobacterium	1	0.000278231
Paenibacillus chondroitinus	1	0.000394588	Streptomyces olivaceus	3	0.0007951	Chloroflexus aggregans	1	0.00034108	Amaricoccus tamworthensis	1	0.000278231
Paenibacillus daejeonensis	1	0.000394588	Streptomyces polychromogenes	3	0.0007951	Chryseobacterium daecheongense	1	0.00034108	Aminobacter aganoensis	1	0.000278231
Paenibacillus forsythiae	1	0.000394588	Streptomyces ruber	3	0.0007951	Citromicrobium bathyomarinum	1	0.00034108	Ammoniphilus oxalaticus	1	0.000278231
Paenibacillus panacisoli	1	0.000394588	Streptomyces sannanensis	3	0.0007951	Clostridium acidisoli	1	0.00034108	Amycolatopsis decaplanina	1	0.000278231
Paenibacillus pasadenensis	1	0.000394588	Streptomyces violens	3	0.0007951	Clostridium algidicarnis	1	0.00034108	Amycolatopsis mediterranei	1	0.000278231
Paenibacillus soli	1	0.000394588	Streptomyces werraensis	3	0.0007951	Clostridium clariflavum	1	0.00034108	Amycolatopsis pigmentata	1	0.000278231
Paenibacillus xinjiangensis	1	0.000394588	Syntrophobacter sulfatireducens	3	0.0007951	Clostridium felsineum	1	0.00034108	Anaeromyxobacter dehalogenans	1	0.000278231
Paenibacillus xylanilyticus	1	0.000394588	Tenacibaculum adriaticum	3	0.0007951	Clostridium frigidicarnis	1	0.00034108	Ancylobacter rudongensis	1	0.000278231
Parabacteroides distasonis	1	0.000394588	Thermobacillus xylanilyticus	3	0.0007951	Clostridium thermopalmarium	1	0.00034108	Aneurinibacillus migulanus	1	0.000278231
Parabacteroides goldsteinii	1	0.000394588	Trichodesmium havanum	3	0.0007951	Clostridium vincentii	1	0.00034108	Anoxybacillus amylolyticus	1	0.000278231
Parabacteroides johnsonii	1	0.000394588	Turicibacter sanguinis	3	0.0007951	Cohnella phaseoli	1	0.00034108	Anoxybacillus tengchongensis	1	0.000278231
Parabacteroides merdae	1	0.000394588	Xanthobacter tagetidis	3	0.0007951	Cohnella thermotolerans	1	0.00034108	Aquimarina macrocephali	1	0.000278231
Paracoccus chinensis	1	0.000394588	Acetobacter pasteurianus	2	0.000530067	Collinsella tanakaei	1	0.00034108	Arthrobacter nicotianae	1	0.000278231
Paracoccus homiensis	1	0.000394588	Achromobacter arsenitoxydans	2	0.000530067	Comamonas terrigena	1	0.00034108	Arthrobacter psychrolactophilus	1	0.000278231
Pedobacter insulae	1	0.000394588	Achromobacter ruhlandii	2	0.000530067	Coprococcus eutactus	1	0.00034108	Arthrobacter rhombi	1	0.000278231
Pedobacter rhizospharae	1	0.000394588	Actinoplanes garbadinensis	2	0.000530067	Corynebacterium argentoratense	1	0.00034108	Arthrobacter uratoxydans	1	0.000278231
Pelotomaculum terephthalicicum	1	0.000394588	Actinoplanes pyriformis	2	0.000530067	Corynebacterium marinum	1	0.00034108	Arthronema africanum	1	0.000278231
Pelotomaculum thermopropionicum	1	0.000394588	Alkalibacterium subtropicum	2	0.000530067	Corynebacterium mustelae	1	0.00034108	Azospira restricta	1	0.000278231
Peptoniphilus tyrrelliae	1	0.000394588	Amycolatopsis methanolica	2	0.000530067	Corynebacterium ulceribovis	1	0.00034108	Bacillus anthracis	1	0.000278231
Phaeobacter inhibens	1	0.000394588	Anaeromusa acidaminophila	2	0.000530067	Cryptosporangium aurantiacum	1	0.00034108	Bacillus atrophaeus	1	0.000278231
Phyllobacterium bourgognense	1	0.000394588	Aneurinibacillus danicus	2	0.000530067	Cupriavidus basilensis	1	0.00034108	Bacillus fastidiosus	1	0.000278231
Plesiocystis pacifica	1	0.000394588	Anoxybacillus eryuanensis	2	0.000530067	Curtobacterium pusillum	1	0.00034108	Bacillus okhensis	1	0.000278231
Pontibacillus chungwhensis	1	0.000394588	Archaeoglobus lithotrophicus	2	0.000530067	Cyanobacterium aponinum	1	0.00034108	Bacillus plakortidis	1	0.000278231
Prevotella amnii	1	0.000394588	Arthrobacter nicotianae	2	0.000530067	Cycloclasticus oligotrophus	1	0.00034108	Bacillus trypoxylicola	1	0.000278231
Propionivibrio pelophilus	1	0.000394588	Arthrobacter rhombi	2	0.000530067	Cylindrospermopsis raciborskii	1	0.00034108	Bacteroides acidifaciens	1	0.000278231
Pseudidiomarina donghaiensis	1	0.000394588	Azospirillum melinis	2	0.000530067	Deinococcus piscis	1	0.00034108	Bacteroides propionicifaciens	1	0.000278231
Pseudomonas azotoformans	1	0.000394588	Bacillus alkalogaya	2	0.000530067	Desulfobacca acetoxidans	1	0.00034108	Bacteroides salyersiae	1	0.000278231
Pseudomonas guineae	1	0.000394588	Bacillus atrophaeus	2	0.000530067	Desulfonatronum cooperativum	1	0.00034108	Bacteroides uniformis	1	0.000278231
Pseudomonas moraviensis	1	0.000394588	Bacillus horikoshii	2	0.000530067	Desulfotalea arctica	1	0.00034108	Balneola vulgaris	1	0.000278231
Pseudomonas panipatensis	1	0.000394588	Bacillus oryzae	2	0.000530067	Desulfotomaculum australicum	1	0.00034108	Bartonella coopersplainsensis	1	0.000278231
Pseudomonas thermotolerans	1	0.000394588	Bacillus pseudofirmus	2	0.000530067	Desulfovermiculus halophilus	1	0.00034108	Bergeyella zoohelcum	1	0.000278231
Pseudomonas xanthomarina	1	0.000394588	Bacteroides thetaiotaomicron	2	0.000530067	Desulfovibrio burkinensis	1	0.00034108	Brachybacterium squillarum	1	0.000278231
Pseudonocardia ammonioxydans	1	0.000394588	Bartonella coopersplainsensis	2	0.000530067	Desulfovibrio caledoniensis	1	0.00034108	Brachybacterium tyrofermentans	1	0.000278231
Pseudonocardia antarctica	1	0.000394588	Brevibacillus brevis	2	0.000530067	Desulfovibrio oceani	1	0.00034108	Brevundimonas terrae	1	0.000278231
Pseudonocardia babensis	1	0.000394588	Brevibacillus panacihumi	2	0.000530067	Desulfuromonas thiophila	1	0.00034108	Burkholderia seminalis	1	0.000278231
Psychrobacter vallis	1	0.000394588	Burkholderia tuberum	2	0.000530067	Dokdonella ginsengisoli	1	0.00034108	Butyrivibrio proteoclasticus	1	0.000278231
Ralstonia detusculanense	1	0.000394588	Caldisericum exile	2	0.000530067	Dokdonella koreensis	1	0.00034108	Caldisericum exile	1	0.000278231
Rhodococcus kyotonensis	1	0.000394588	Campylobacter faecalis	2	0.000530067	Dorea formicigenerans	1	0.00034108	Caloramator fervidus	1	0.000278231
Rhodococcus phenolicus	1	0.000394588	Candidatus Rhabdochlamydia crassificans	2	0.000530067	Dyadobacter hamtensis	1	0.00034108	Calothrix parietina	1	0.000278231
Rhodocyclus tenuis	1	0.000394588	Carnobacterium inhibens	2	0.000530067	Edaphobacter modestum	1	0.00034108	Campylobacter faecalis	1	0.000278231
Rhodoferax antarcticus	1	0.000394588	Catonella morbi	2	0.000530067	Eggerthella lenta	1	0.00034108	Campylobacter insulaenigrae	1	0.000278231
Rhodoferax ferrireducens	1	0.000394588	Clostridium algidicarnis	2	0.000530067	Enterobacter aerogenes	1	0.00034108	Candidatus Phytoplasma fragariae	1	0.000278231
Rhodovulum iodosum	1	0.000394588	Clostridium frigidicarnis	2	0.000530067	Enterobacter asburiae	1	0.00034108	Candidatus Rhabdochlamydia crassificans	1	0.000278231
Rickettsia aeschlimannii	1	0.000394588	Clostridium gasigenes	2	0.000530067	Enterobacter cancerogenus	1	0.00034108	Catellatospora yuxiensis	1	0.000278231
Rickettsia monacensis	1	0.000394588	Clostridium hiranonis	2	0.000530067	Enterobacter cloacae	1	0.00034108	Catenibacterium mitsuokai	1	0.000278231
Roseburia faecis	1	0.000394588	Clostridium sardiniense	2	0.000530067	Erwinia rhapontici	1	0.00034108	Cellulomonas denverensis	1	0.000278231
Roseococcus thiosulfatophilus	1	0.000394588	Cohnella hongkongensis	2	0.000530067	Erythrobacter vulgaris	1	0.00034108	Cerasicoccus arenae	1	0.000278231
Roseomonas aestuarii	1	0.000394588	Cupriavidus basilensis	2	0.000530067	Faecalibacterium prausnitzii	1	0.00034108	Cetobacterium ceti	1	0.000278231
Roseomonas aquatica	1	0.000394588	Dechloromonas aromatica	2	0.000530067	Fervidobacterium islandicum	1	0.00034108	Chitinophaga japonensis	1	0.000278231
Rubellimicrobium thermophilum	1	0.000394588	Dechloromonas fungiphilus	2	0.000530067	Flavobacterium reichenbachii	1	0.00034108	Chondromyces lanuginosus	1	0.000278231
Rubrobacter taiwanensis	1	0.000394588	Deinococcus caeni	2	0.000530067	Flavobacterium rivuli	1	0.00034108	Chryseobacterium bovis	1	0.000278231
Ruegeria lacuscaerulensis	1	0.000394588	Deinococcus piscis	2	0.000530067	Flavobacterium succinicans	1	0.00034108	Clostridium acetireducens	1	0.000278231
Ruminococcus callidus	1	0.000394588	Demequina salsinemoris	2	0.000530067	Flavobacterium weaverense	1	0.00034108	Clostridium acetobutylicum	1	0.000278231
Salinibacterium xinjiangense	1	0.000394588	Desulfobacterium anilini	2	0.000530067	Friedmanniella sagamiharensis	1	0.00034108	Clostridium algidicarnis	1	0.000278231
Schlegelella thermodepolymerans	1	0.000394588	Desulfobulbus elongatus	2	0.000530067	Fusobacterium naviforme	1	0.00034108	Clostridium chartatabidum	1	0.000278231
Sediminibacillus halophilus	1	0.000394588	Desulfovibrio ferrophilus	2	0.000530067	Gemmata obscuriglobus	1	0.00034108	Clostridium frigidicarnis	1	0.000278231
Segetibacter koreensis	1	0.000394588	Enterobacter hormaechei	2	0.000530067	Geobacillus kaue	1	0.00034108	Clostridium papyrosolvens	1	0.000278231
Serinicoccus chungangensis	1	0.000394588	Helicobacter mastomyrinus	2	0.000530067	Geobacillus zalihae	1	0.00034108	Collinsella tanakaei	1	0.000278231
Shinella granuli	1	0.000394588	Hydrogenophaga pseudoflava	2	0.000530067	Geobacter chapelleii	1	0.00034108	Comamonas kerstersii	1	0.000278231
Sinorhizobium kummerowiae	1	0.000394588	Janthinobacterium lividum	2	0.000530067	Geobacter hydrogenophilus	1	0.00034108	Corallococcus exiguus	1	0.000278231
Sinorhizobium medicae	1	0.000394588	Kibdelosporangium aridum	2	0.000530067	Geobacter pelophilus	1	0.00034108	Corynebacterium halotolerans	1	0.000278231
Slackia faecicanis	1	0.000394588	Kitasatospora mediocidica	2	0.000530067	Geodermatophilus obscurus	1	0.00034108	Corynebacterium ulceribovis	1	0.000278231
Slackia isoflavoniconvertens	1	0.000394588	Kitasatospora melanogena	2	0.000530067	Glaciecola nitratireducens	1	0.00034108	Crocosphaera watsonii	1	0.000278231
Sorangium cellulosum	1	0.000394588	Klebsiella pneumoniae	2	0.000530067	Hahella chejuensis	1	0.00034108	Cryocola antiquus	1	0.000278231
Sphaerisporangium cinnabarinum	1	0.000394588	Klebsiella variicola	2	0.000530067	Helicobacter mastomyrinus	1	0.00034108	Cystobacter armeniaca	1	0.000278231
Sphingomonas azotifigens	1	0.000394588	Kribbella alba	2	0.000530067	Herbaspirillum seropedicae	1	0.00034108	Dehalobacter restrictus	1	0.000278231
Sphingomonas hunanensis	1	0.000394588	Lactobacillus ultunensis	2	0.000530067	Hydrogenophaga pseudoflava	1	0.00034108	Deinococcus alpinitundrae	1	0.000278231
Sphingomonas japonica	1	0.000394588	Lentzea waywayandensis	2	0.000530067	Hymenobacter gelipurpurascens	1	0.00034108	Demequina aurantiaca	1	0.000278231
Sphingomonas pseudosanguinis	1	0.000394588	Litoricola lipolytica	2	0.000530067	Hyphomicrobium sulfonivorans	1	0.00034108	Desulfobacterium anilini	1	0.000278231
Sphingomonas soli	1	0.000394588	Luteimonas mephitis	2	0.000530067	Hyphomonas hirschiana	1	0.00034108	Desulfotomaculum nigrificans	1	0.000278231
Sphingopyxis taejonensis	1	0.000394588	Lysobacter soli	2	0.000530067	Hyphomonas oceanitis	1	0.00034108	Desulfovibrio brasiliensis	1	0.000278231
Sporosarcina ginsengisoli	1	0.000394588	Marinitoga okinawensis	2	0.000530067	Jeotgalicoccus coquinae	1	0.00034108	Desulfovibrio caledoniensis	1	0.000278231
Staphylococcus pseudolugdunensis	1	0.000394588	Marinobacter squalenivorans	2	0.000530067	Kitasatospora melanogena	1	0.00034108	Dickeya dianthicola	1	0.000278231
Stenotrophomonas chelatiphaga	1	0.000394588	Meiothermus granaticius	2	0.000530067	Klebsiella pneumoniae	1	0.00034108	Dolichospermum affine	1	0.000278231
Stenotrophomonas terrae	1	0.000394588	Mesoplasma entomophilum	2	0.000530067	Kytococcus sedentarius	1	0.00034108	Eggerthella lenta	1	0.000278231
Streptococcus milleri	1	0.000394588	Methanocaldococcus villosus	2	0.000530067	Lactobacillus salivarius	1	0.00034108	Eikenella corrodens	1	0.000278231
Streptomyces albireticuli	1	0.000394588	Microbacterium chocolatum	2	0.000530067	Lactobacillus ultunensis	1	0.00034108	Enterobacter amnigenus	1	0.000278231
Streptomyces albovinaceus	1	0.000394588	Microbacterium ketosireducens	2	0.000530067	Lentzea kentuckyensis	1	0.00034108	Enterococcus avium	1	0.000278231
Streptomyces aurantiacus	1	0.000394588	Microbacterium paludicola	2	0.000530067	Leptotrichia shahii	1	0.00034108	Erythrobacter vulgaris	1	0.000278231
Streptomyces aureofaciens	1	0.000394588	Microbacterium takaoensis	2	0.000530067	Luteimonas mephitis	1	0.00034108	Filifactor villosus	1	0.000278231
Streptomyces cellulosae	1	0.000394588	Microbacterium xinjiangensis	2	0.000530067	Lysobacter capsici	1	0.00034108	Flavisolibacter ginsengiterrae	1	0.000278231
Streptomyces ehimensis	1	0.000394588	Micrococcus yunnanensis	2	0.000530067	Lysobacter daejeonensis	1	0.00034108	Flavobacterium anhuiense	1	0.000278231
Streptomyces glaucosporus	1	0.000394588	Microcystis panniformis	2	0.000530067	Mannheimia caviae	1	0.00034108	Flavobacterium subsaxonicum	1	0.000278231
Streptomyces hawaiiensis	1	0.000394588	Micromonospora rifamycinica	2	0.000530067	Marinomonas basaltis	1	0.00034108	Flavobacterium succinicans	1	0.000278231
Streptomyces lacticiproducens	1	0.000394588	Morganella psychrotolerans	2	0.000530067	Mechercharimyces asporophorigenens	1	0.00034108	Flavobacterium weaverense	1	0.000278231
Streptomyces luteireticuli	1	0.000394588	Mycobacterium manitobense	2	0.000530067	Meiothermus granaticius	1	0.00034108	Friedmanniella luteola	1	0.000278231
Streptomyces ogaensis	1	0.000394588	Mycobacterium tokaiense	2	0.000530067	Methanocaldococcus villosus	1	0.00034108	Fructobacillus pseudoficulneus	1	0.000278231
Streptomyces olivaceus	1	0.000394588	Mycobacterium ulcerans	2	0.000530067	Methylibium petroleiphilum	1	0.00034108	Geobacillus anatolicus	1	0.000278231
Streptomyces omiyaensis	1	0.000394588	Nevskia ramosa	2	0.000530067	Microbacterium binotii	1	0.00034108	Geobacillus caldoxylosilyticus	1	0.000278231
Streptomyces roseosporus	1	0.000394588	Nocardia beijingensis	2	0.000530067	Microbacterium esteraromaticum	1	0.00034108	Geobacillus zalihae	1	0.000278231
Streptomyces scabrisporus	1	0.000394588	Nocardia caverna	2	0.000530067	Microbacterium ketosireducens	1	0.00034108	Geothrix fermentans	1	0.000278231
Streptomyces tacrolimicus	1	0.000394588	Nocardia novocastrensa	2	0.000530067	Microbacterium paraoxydans	1	0.00034108	Geotoga petraea	1	0.000278231
Streptomyces thermocarboxydus	1	0.000394588	Nocardia polyresistens	2	0.000530067	Microbispora rosea	1	0.00034108	Glaciecola nitratireducens	1	0.000278231
Streptomyces thermolineatus	1	0.000394588	Nostoc entophytum	2	0.000530067	Microbulbifer okinawensis	1	0.00034108	Glycomyces lechevalierae	1	0.000278231
Streptomyces thermosacchari	1	0.000394588	Novosphingobium subterraneum	2	0.000530067	Morganella psychrotolerans	1	0.00034108	Halomonas almeriensis	1	0.000278231
Streptomyces variegatus	1	0.000394588	Ochrobactrum intermedium	2	0.000530067	Mycobacterium brasiliensis	1	0.00034108	Halomonas halmophila	1	0.000278231
Streptomyces viridobrunneus	1	0.000394588	Oerskovia ginkgo	2	0.000530067	Mycobacterium chitae	1	0.00034108	Helicobacter mastomyrinus	1	0.000278231
Streptosporangium brasiliense	1	0.000394588	Paenibacillus edaphicus	2	0.000530067	Mycobacterium lepromatosis	1	0.00034108	Hydrogenophaga intermedia	1	0.000278231
Streptosporangium purpuratum	1	0.000394588	Paenibacillus pabuli	2	0.000530067	Mycobacterium madagascariense	1	0.00034108	Hyphomicrobium hollandicum	1	0.000278231
Tenacibaculum japonica	1	0.000394588	Paenibacillus pueri	2	0.000530067	Mycobacterium manitobense	1	0.00034108	Hyphomonas hirschiana	1	0.000278231
Tenacibaculum litoreum	1	0.000394588	Pedobacter rhizospharae	2	0.000530067	Mycobacterium senuense	1	0.00034108	Janibacter hoylei	1	0.000278231
Tepidimonas thermarum	1	0.000394588	Pedomicrobium americanum	2	0.000530067	Mycoplasma edwardii	1	0.00034108	Jeotgalicoccus coquinae	1	0.000278231
Terracoccus luteus	1	0.000394588	Pedomicrobium ferrugineum	2	0.000530067	Nannocystis pusilla	1	0.00034108	Jeotgalicoccus nanhaiensis	1	0.000278231
Thioalkalivibrio nitratireducens	1	0.000394588	Pelagicoccus croceus	2	0.000530067	Neisseria mucosa	1	0.00034108	Kaistia soli	1	0.000278231
Thiobacillus denitrificans	1	0.000394588	Pelomonas saccharophila	2	0.000530067	Nitratireductor aquibiodomus	1	0.00034108	Kitasatospora melanogena	1	0.000278231
Thiorhodococcus mannitoliphagus	1	0.000394588	Peptostreptococcus stomatis	2	0.000530067	Nocardia brevicatena	1	0.00034108	Klebsiella oxytoca	1	0.000278231
Thiothrix fructosivorans	1	0.000394588	Photobacterium lutimaris	2	0.000530067	Nocardia higoensis	1	0.00034108	Klebsiella variicola	1	0.000278231
Tolumonas auensis	1	0.000394588	Pigmentiphaga kullae	2	0.000530067	Nocardia testacea	1	0.00034108	Kocuria gwangalliensis	1	0.000278231
Treponema calligyrum	1	0.000394588	Planomicrobium flavidum	2	0.000530067	Nodularia baltica	1	0.00034108	Kocuria koreensis	1	0.000278231
Variovorax paradoxus	1	0.000394588	Polynucleobacter rarus	2	0.000530067	Nonomuraea candida	1	0.00034108	Kurthia gibsonii	1	0.000278231
Verrucosispora gifhornensis	1	0.000394588	Pontibacter actiniarum	2	0.000530067	Nonomuraea turkmeniaca	1	0.00034108	Labrys okinawensis	1	0.000278231
Weissella cibaria	1	0.000394588	Propionibacterium acnes	2	0.000530067	Oceanisphaera laurenciae	1	0.00034108	Lactobacillus brantae	1	0.000278231
Weissella minor	1	0.000394588	Propionibacterium microaerophilum	2	0.000530067	Oerskovia ginkgo	1	0.00034108	Lactobacillus ultunensis	1	0.000278231
Weissella salipiscis	1	0.000394588	Pseudoalteromonas gracilis	2	0.000530067	Oscillatoria corallinae	1	0.00034108	Lactococcus fujiensis	1	0.000278231
Zoogloea caeni	1	0.000394588	Pseudomonas caricapapayae	2	0.000530067	Paenibacillus agarexedens	1	0.00034108	Lentzea kentuckyensis	1	0.000278231
			Pseudomonas moraviensis	2	0.000530067	Paenibacillus alkaliterrae	1	0.00034108	Lentzea waywayandensis	1	0.000278231
			Pseudonocardia babensis	2	0.000530067	Paenibacillus amylolyticus	1	0.00034108	Leptospira licerasiae	1	0.000278231
			Rhizobium indigoferae	2	0.000530067	Paenibacillus cellulositrophicus	1	0.00034108	Leucobacter komagatae	1	0.000278231
			Rhodococcus imtechensis	2	0.000530067	Paenibacillus daejeonensis	1	0.00034108	Limnohabitans parvus	1	0.000278231
			Rhodovulum visakhapatnamense	2	0.000530067	Paenibacillus donghaensis	1	0.00034108	Luteimonas marina	1	0.000278231
			Rickettsia tamurae	2	0.000530067	Paenibacillus forsythiae	1	0.00034108	Luteolibacter algae	1	0.000278231
			Rikenella microfusus	2	0.000530067	Paenibacillus macerans	1	0.00034108	Lysobacter capsici	1	0.000278231
			Ruminococcus callidus	2	0.000530067	Paenibacillus mucilaginosus	1	0.00034108	Marinomonas basaltis	1	0.000278231
			Saccharospirillum salsuginis	2	0.000530067	Paenibacillus thailandensis	1	0.00034108	Mesorhizobium loti	1	0.000278231
			Shewanella upenei	2	0.000530067	Paenibacillus xinjiangensis	1	0.00034108	Methylobacterium mesophilicum	1	0.000278231
			Sinomonas atrocyanea	2	0.000530067	Parabacteroides distasonis	1	0.00034108	Microbacterium kribbense	1	0.000278231
			Slackia isoflavoniconvertens	2	0.000530067	Parabacteroides goldsteinii	1	0.00034108	Microbacterium nematophilum	1	0.000278231
			Sphingomonas desiccabilis	2	0.000530067	Parabacteroides merdae	1	0.00034108	Microbacterium trichothecenolyticum	1	0.000278231
			Sphingopyxis chilensis	2	0.000530067	Paracoccus kamogawaensis	1	0.00034108	Micrococcus flavus	1	0.000278231
			Staphylococcus haemolyticus	2	0.000530067	Pasteuria nishizawae	1	0.00034108	Micromonospora brunnescens	1	0.000278231
			Streptomyces abikoensis	2	0.000530067	Pedomicrobium australicum	1	0.00034108	Micromonospora floridensis	1	0.000278231
			Streptomyces aculeolatus	2	0.000530067	Peptoniphilus gorbachii	1	0.00034108	Morganella psychrotolerans	1	0.000278231
			Streptomyces coeruleorubidus	2	0.000530067	Peptostreptococcus stomatis	1	0.00034108	Mycobacterium lepromatosis	1	0.000278231
			Streptomyces coriofaciens	2	0.000530067	Phenylobacterium koreense	1	0.00034108	Mycobacterium madagascariense	1	0.000278231
			Streptomyces goraiensis	2	0.000530067	Photobacterium lutimaris	1	0.00034108	Mycobacterium smegmatis	1	0.000278231
			Streptomyces hawaiiensis	2	0.000530067	Phycicoccus jejuensis	1	0.00034108	Mycobacterium vanbaalenii	1	0.000278231
			Streptomyces katrae	2	0.000530067	Phyllobacterium brassicacearum	1	0.00034108	Mycoplasma haemominutum	1	0.000278231
			Streptomyces luteireticuli	2	0.000530067	Pigmentiphaga litoralis	1	0.00034108	Natronincola ferrireducens	1	0.000278231
			Streptomyces olivogriseus	2	0.000530067	Pilimelia anulata	1	0.00034108	Nesterenkonia lacusekhoensis	1	0.000278231
			Streptomyces parvulus	2	0.000530067	Polynucleobacter difficilis	1	0.00034108	Nitrobacter winogradskyi	1	0.000278231
			Streptomyces pulveraceus	2	0.000530067	Pontibacter xinjiangensis	1	0.00034108	Nocardia devorans	1	0.000278231
			Streptomyces purpureus	2	0.000530067	Propionibacterium humerusii	1	0.00034108	Nocardia novocastrensa	1	0.000278231
			Streptomyces radiopugnans	2	0.000530067	Propionibacterium microaerophilum	1	0.00034108	Nocardia paucivorans	1	0.000278231
			Streptomyces thermodiastaticus	2	0.000530067	Pseudoalteromonas denitrificans	1	0.00034108	Nocardia rhamnosiphila	1	0.000278231
			Tepidimonas thermarum	2	0.000530067	Pseudoalteromonas gracilis	1	0.00034108	Nocardia vermiculata	1	0.000278231
			Thalassospira xianhensis	2	0.000530067	Pseudobutyrivibrio xylanivorans	1	0.00034108	Nocardiopsis terrae	1	0.000278231
			Thauera terpenica	2	0.000530067	Pseudochrobactrum kiredjianiae	1	0.00034108	Nonomuraea longicatena	1	0.000278231
			Thermoactinomyces intermedius	2	0.000530067	Pseudomonas caricapapayae	1	0.00034108	Oceanobacillus sojae	1	0.000278231
			Thermomonas fusca	2	0.000530067	Pseudomonas entomophila	1	0.00034108	Ochrobactrum anthropi	1	0.000278231
			Thermus kawarayensis	2	0.000530067	Pseudomonas metavorans	1	0.00034108	Ochrobactrum pecoris	1	0.000278231
			Treponema paraluiscuniculi	2	0.000530067	Pseudomonas mucidolens	1	0.00034108	Oerskovia enterophila	1	0.000278231
			Treponema succinifaciens	2	0.000530067	Pseudomonas nitroreducens	1	0.00034108	Olivibacter soli	1	0.000278231
			Zobellia laminariae	2	0.000530067	Pseudomonas taetrolens	1	0.00034108	Olivibacter terrae	1	0.000278231
			Achromobacter insolitus	1	0.000265033	Pseudomonas thermotolerans	1	0.00034108	Paenibacillus barcinonensis	1	0.000278231
			Acidaminobacter hydrogenoformans	1	0.000265033	Pseudonocardia autotrophica	1	0.00034108	Paenibacillus chinjuensis	1	0.000278231
			Acidaminococcus intestini	1	0.000265033	Pseudonocardia babensis	1	0.00034108	Paenibacillus edaphicus	1	0.000278231
			Acidovorax anthurii	1	0.000265033	Pseudoxanthomonas sacheonensis	1	0.00034108	Paenibacillus ehimensis	1	0.000278231
			Acinetobacter indicus	1	0.000265033	Psychrobacter cryohalolentis	1	0.00034108	Paenibacillus humicus	1	0.000278231
			Actinobacillus pleuropneumoniae	1	0.000265033	Psychromonas ossibalaenae	1	0.00034108	Paenibacillus lactis	1	0.000278231
			Actinomadura echinospora	1	0.000265033	Pullulanibacillus naganoensis	1	0.00034108	Paenibacillus naphthalenovorans	1	0.000278231
			Actinomadura latina	1	0.000265033	Ralstonia pickettii	1	0.00034108	Paenibacillus sonchi	1	0.000278231
			Actinomadura namibiensis	1	0.000265033	Rhizobium etli	1	0.00034108	Paenibacillus tundrae	1	0.000278231
			Actinoplanes pallidoaurantiacus	1	0.000265033	Rhizobium phaseoli	1	0.00034108	Paenibacillus turicensis	1	0.000278231
			Actinopolymorpha alba	1	0.000265033	Rhodococcus equi	1	0.00034108	Parabacteroides distasonis	1	0.000278231
			Aeromicrobium erythreum	1	0.000265033	Rhodocyclus tenuis	1	0.00034108	Parabacteroides goldsteinii	1	0.000278231
			Agrococcus terreus	1	0.000265033	Rhodoferax antarcticus	1	0.00034108	Paracoccus sulfuroxidans	1	0.000278231
			Amycolatopsis ultiminotia	1	0.000265033	Rhodovulum robiginosum	1	0.00034108	Paracoccus thiophilus	1	0.000278231
			Anabaenopsis elenkinii	1	0.000265033	Rickettsia monacensis	1	0.00034108	Pedobacter panaciterrae	1	0.000278231
			Anaerolinea thermophila	1	0.000265033	Roseomonas aquatica	1	0.00034108	Peptoniphilus tyrrelliae	1	0.000278231
			Aneurinibacillus migulanus	1	0.000265033	Rubellimicrobium thermophilum	1	0.00034108	Phascolarctobacterium faecium	1	0.000278231
			Anoxybacillus kualawohkensis	1	0.000265033	Rubrobacter xylanophilus	1	0.00034108	Photobacterium lutimaris	1	0.000278231
			Arcanobacterium phocae	1	0.000265033	Ruegeria lacuscaerulensis	1	0.00034108	Phycicoccus bigeumensis	1	0.000278231
			Arsenicicoccus bolidensis	1	0.000265033	Ruminococcus bromii	1	0.00034108	Pigmentiphaga daeguensis	1	0.000278231
			Asticcacaulis benevestitus	1	0.000265033	Saccharomonospora xinjiangensis	1	0.00034108	Planomicrobium chinense	1	0.000278231
			Azohydromonas lata	1	0.000265033	Saccharopolyspora flava	1	0.00034108	Planomicrobium stackebrandtii	1	0.000278231
			Azorhizophilus paspali	1	0.000265033	Saccharopolyspora rectivirgula	1	0.00034108	Pontibacter actiniarum	1	0.000278231
			Bacillus aestuarii	1	0.000265033	Salinicoccus iranensis	1	0.00034108	Prevotella buccalis	1	0.000278231
			Bacillus aminovorans	1	0.000265033	Salisaeta longa	1	0.00034108	Prevotella dentasini	1	0.000278231
			Bacillus anthracis	1	0.000265033	Sediminibacillus albus	1	0.00034108	Prevotella multisaccharivorax	1	0.000278231
			Bacillus plakortidis	1	0.000265033	Sediminibacillus halophilus	1	0.00034108	Prevotella timonensis	1	0.000278231
			Bacillus pseudalcaliphilus	1	0.000265033	Segetibacter koreensis	1	0.00034108	Propionibacterium microaerophilum	1	0.000278231
			Bacillus pumilus	1	0.000265033	Shimazuella kribbensis	1	0.00034108	Pseudoalteromonas gracilis	1	0.000278231
			Bacillus siamensis	1	0.000265033	Sorangium cellulosum	1	0.00034108	Pseudochrobactrum saccharolyticum	1	0.000278231
			Bacteroides denticanum	1	0.000265033	Sphingobium ummariense	1	0.00034108	Pseudomonas entomophila	1	0.000278231
			Bacteroides graminisolvens	1	0.000265033	Sphingomonas abaci	1	0.00034108	Pseudomonas mendocina	1	0.000278231
			Bacteroides massiliensis	1	0.000265033	Sphingomonas azotifigens	1	0.00034108	Pseudomonas mosselii	1	0.000278231
			Beijerinckia mobilis	1	0.000265033	Sphingomonas kwangyangensis	1	0.00034108	Pseudomonas taetrolens	1	0.000278231
			Bifidobacterium asteroides	1	0.000265033	Sphingomonas molluscorum	1	0.00034108	Pseudomonas teessidea	1	0.000278231
			Bifidobacterium stercoris	1	0.000265033	Sphingomonas panni	1	0.00034108	Pseudonocardia ammonioxydans	1	0.000278231
			Blautia glucerasea	1	0.000265033	Sphingomonas sanguinis	1	0.00034108	Pseudonocardia asaccharolytica	1	0.000278231
			Blautia hydrogenotrophica	1	0.000265033	Spirosoma linguale	1	0.00034108	Pseudonocardia chloroethenivorans	1	0.000278231
			Blautia producta	1	0.000265033	Sporolactobacillus putidus	1	0.00034108	Pseudonocardia tetrahydrofuranoxydans	1	0.000278231
			Blautia schinkii	1	0.000265033	Sporosarcina ginsengisoli	1	0.00034108	Psychrobacter namhaensis	1	0.000278231
			Borrelia miyamotoi	1	0.000265033	Stenotrophomonas chelatiphaga	1	0.00034108	Rathayibacter iranicus	1	0.000278231
			Brachybacterium arcticum	1	0.000265033	Stenotrophomonas koreensis	1	0.00034108	Rhizobium indigoferae	1	0.000278231
			Brevibacillus laterosporus	1	0.000265033	Sterolibacterium denitrificans	1	0.00034108	Rhodanobacter lindaniclasticus	1	0.000278231
			Brevibacillus reuszeri	1	0.000265033	Streptomyces albogriseolus	1	0.00034108	Rhodococcus kroppenstedtii	1	0.000278231
			Brevundimonas staleyi	1	0.000265033	Streptomyces albovinaceus	1	0.00034108	Rhodococcus maanshanensis	1	0.000278231
			Burkholderia acidipaludis	1	0.000265033	Streptomyces durmitorensis	1	0.00034108	Rhodovulum visakhapatnamense	1	0.000278231
			Burkholderia ginsengisoli	1	0.000265033	Streptomyces eurythermus	1	0.00034108	Rikenella microfusus	1	0.000278231
			Burkholderia seminalis	1	0.000265033	Streptomyces fimbriatus	1	0.00034108	Roseococcus suduntuyensis	1	0.000278231
			Caloramator fervidus	1	0.000265033	Streptomyces kishiwadensis	1	0.00034108	Rubrobacter taiwanensis	1	0.000278231
			Candidatus Blochmannia vafer	1	0.000265033	Streptomyces lanatus	1	0.00034108	Saccharomonospora thermoviridis	1	0.000278231
			Candidatus Endobugula sertula	1	0.000265033	Streptomyces libani	1	0.00034108	Saccharopolyspora erythraea	1	0.000278231
			Candidatus Phytoplasma brasiliense	1	0.000265033	Streptomyces luridiscabiei	1	0.00034108	Saccharopolyspora gloriosa	1	0.000278231
			Candidatus Protochlamydia amoebophila	1	0.000265033	Streptomyces mycarofaciens	1	0.00034108	Saccharopolyspora halophila	1	0.000278231
			Catenibacterium mitsuokai	1	0.000265033	Streptomyces olivaceus	1	0.00034108	Salinivibrio budaii	1	0.000278231
			Caulobacter tundrae	1	0.000265033	Streptomyces rubrolavendulae	1	0.00034108	Sedimentibacter saalensis	1	0.000278231
			Cellulomonas composti	1	0.000265033	Streptomyces thermocarboxydovorans	1	0.00034108	Sediminibacillus albus	1	0.000278231
			Chitinophaga arvensicola	1	0.000265033	Streptomyces thermodiastaticus	1	0.00034108	Segetibacter koreensis	1	0.000278231
			Chitinophaga terrae	1	0.000265033	Streptomyces xanthochromogenes	1	0.00034108	Serinicoccus chungangensis	1	0.000278231
			Chroococcus minutus	1	0.000265033	Stygiolobus azoricus	1	0.00034108	Sinorhizobium kummerowiae	1	0.000278231
			Chthoniobacter flavus	1	0.000265033	Syntrophobacter pfennigii	1	0.00034108	Slackia isoflavoniconvertens	1	0.000278231
			Clostridium acetobutylicum	1	0.000265033	Syntrophomonas wolfei	1	0.00034108	Slackia piriformis	1	0.000278231
			Clostridium hydrogeniformans	1	0.000265033	Tenacibaculum litoreum	1	0.00034108	Sphingobacterium daejeonense	1	0.000278231
			Clostridium ljungdahlii	1	0.000265033	Terracoccus luteus	1	0.00034108	Sphingobacterium shayense	1	0.000278231
			Clostridium proteolyticum	1	0.000265033	Thauera terpenica	1	0.00034108	Sphingobium ummariense	1	0.000278231
			Cohnella ginsengisoli	1	0.000265033	Thermacetogenium phaeum	1	0.00034108	Sphingomonas fennica	1	0.000278231
			Cohnella panacarvi	1	0.000265033	Thermoanaerobacter thermocopriae	1	0.00034108	Sphingomonas molluscorum	1	0.000278231
			Cohnella thailandensis	1	0.000265033	Thermosipho ferriphilus	1	0.00034108	Stenotrophomonas nitritireducens	1	0.000278231
			Cohnella xylanilytica	1	0.000265033	Thiobacillus thioparus	1	0.00034108	Streptococcus bovis	1	0.000278231
			Collinsella tanakaei	1	0.000265033	Vagococcus penaei	1	0.00034108	Streptococcus dentapri	1	0.000278231
			Corallococcus exiguus	1	0.000265033	Vibrio neonatus	1	0.00034108	Streptococcus tigurinus	1	0.000278231
			Corynebacterium marinum	1	0.000265033	Viridibacillus arvi	1	0.00034108	Streptomyces auratus	1	0.000278231
			Cryptosporangium arvum	1	0.000265033	Xenophilus azovorans	1	0.00034108	Streptomyces chromofuscus	1	0.000278231
			Cryptosporangium aurantiacum	1	0.000265033	Zhihengliuella salsuginis	1	0.00034108	Streptomyces kishiwadensis	1	0.000278231
			Desulfotomaculum halophilum	1	0.000265033	Zhouia amylolytica	1	0.00034108	Streptomyces lucensis	1	0.000278231
			Desulfotomaculum nigrificans	1	0.000265033				Streptomyces nanchangensis	1	0.000278231
			Desulfovibrio gracilis	1	0.000265033				Streptomyces polychromogenes	1	0.000278231
			Dietzia cercidiphylli	1	0.000265033				Streptomyces puniceus	1	0.000278231
			Dokdonella ginsengisoli	1	0.000265033				Streptomyces thermovulgaris	1	0.000278231
			Enterobacter cloacae	1	0.000265033				Streptomyces vitaminophilus	1	0.000278231
			Erwinia pyrifoliae	1	0.000265033				Streptomyces werraensis	1	0.000278231
			Exiguobacterium soli	1	0.000265033				Syntrophomonas curvata	1	0.000278231
			Finegoldia magna	1	0.000265033				Syntrophomonas sapovorans	1	0.000278231
			Flavobacterium anhuiense	1	0.000265033				Tenacibaculum adriaticum	1	0.000278231
			Flavobacterium defluvii	1	0.000265033				Terribacillus aidingensis	1	0.000278231
			Flavobacterium reichenbachii	1	0.000265033				Terribacillus goriensis	1	0.000278231
			Flavobacterium resistens	1	0.000265033				Thalassospira xianhensis	1	0.000278231
			Friedmanniella antarctica	1	0.000265033				Thauera linaloolentis	1	0.000278231
			Gallibacterium melopsittaci	1	0.000265033				Thauera selenatis	1	0.000278231
			Geobacillus anatolicus	1	0.000265033				Thermosynechococcus elongatus	1	0.000278231
			Geobacillus kaue	1	0.000265033				Thermotoga subterranea	1	0.000278231
			Geobacillus zalihae	1	0.000265033				Thioalkalimicrobium sibiricum	1	0.000278231
			Geobacter argillaceus	1	0.000265033				Thiobacter subterraneus	1	0.000278231
			Geobacter bremensis	1	0.000265033				Thiothrix nivea	1	0.000278231
			Glycomyces arizonensis	1	0.000265033				Tolumonas auensis	1	0.000278231
			Halanaerobacter chitinivorans	1	0.000265033				Verrucosispora sediminis	1	0.000278231
			Halanaerobium alcaliphilum	1	0.000265033				Virgibacillus olivae	1	0.000278231
			Haloanella gallinarum	1	0.000265033				Virgibacillus sediminis	1	0.000278231
			Halomonas neptunia	1	0.000265033				Virgisporangium ochraceum	1	0.000278231
			Heliobacterium gestii	1	0.000265033				Zoogloea ramigera	1	0.000278231
			Hymenobacter aerophilus	1	0.000265033
			Hymenobacter xinjiangensis	1	0.000265033
			Hyphomonas hirschiana	1	0.000265033
			Hyphomonas oceanitis	1	0.000265033
			Janibacter corallicola	1	0.000265033
			Jannaschia seohaensis	1	0.000265033
			Jeotgalicoccus coquinae	1	0.000265033
			Kineosporia rhizophila	1	0.000265033
			Kribbella swartbergensis	1	0.000265033
			Kutzneria albida	1	0.000265033
			Lactobacillus salivarius	1	0.000265033
			Legionella fallonii	1	0.000265033
			Lentibacillus kapialis	1	0.000265033
			Luteolibacter algae	1	0.000265033
			Lutibacterium anuloederans	1	0.000265033
			Lysinibacillus fusiformis	1	0.000265033
			Lysobacter capsici	1	0.000265033
			Macrococcus bovicus	1	0.000265033
			Magnetospirillum gryphiswaldense	1	0.000265033
			Mesorhizobium loti	1	0.000265033
			Methylobacterium mesophilicum	1	0.000265033
			Methylobacterium radiotolerans	1	0.000265033
			Methylocaldum tepidum	1	0.000265033
			Methylomicrobium kenyense	1	0.000265033
			Methylophaga thiooxydans	1	0.000265033
			Microbacterium binotii	1	0.000265033
			Microbacterium pumilum	1	0.000265033
			Microbacterium testaceum	1	0.000265033
			Microbacterium trichothecenolyticum	1	0.000265033
			Microbacterium ulmi	1	0.000265033
			Micrococcus thailandicus	1	0.000265033
			Microlunatus aurantiacus	1	0.000265033
			Micromonospora floridensis	1	0.000265033
			Microtetraspora fusca	1	0.000265033
			Modestobacter multiseptatus	1	0.000265033
			Moorella mulderi	1	0.000265033
			Mycetocola lacteus	1	0.000265033
			Mycobacterium botniense	1	0.000265033
			Mycobacterium coloregonium	1	0.000265033
			Mycobacterium madagascariense	1	0.000265033
			Mycobacterium senuense	1	0.000265033
			Mycobacterium simulans	1	0.000265033
			Mycobacterium triviale	1	0.000265033
			Myroides injenensis	1	0.000265033
			Myroides odoratus	1	0.000265033
			Myxococcus stipitatus	1	0.000265033
			Natronincola ferrireducens	1	0.000265033
			Nesterenkonia lacusekhoensis	1	0.000265033
			Niastella populi	1	0.000265033
			Nitrobacter winogradskyi	1	0.000265033
			Nocardia devorans	1	0.000265033
			Nocardia farcinica	1	0.000265033
			Nocardia nova	1	0.000265033
			Nocardioides plantarum	1	0.000265033
			Nonomuraea pusilla	1	0.000265033
			Novosphingobium indicum	1	0.000265033
			Olivibacter terrae	1	0.000265033
			Paenibacillus alvei	1	0.000265033
			Paenibacillus barcinonensis	1	0.000265033
			Paenibacillus ginsengagri	1	0.000265033
			Paenibacillus ginsengihumi	1	0.000265033
			Paenibacillus kobensis	1	0.000265033
			Paenibacillus pasadenensis	1	0.000265033
			Paenisporosarcina macmurdoensis	1	0.000265033
			Parabacteroides merdae	1	0.000265033
			Paracoccus kamogawaensis	1	0.000265033
			Pediococcus argentinicus	1	0.000265033
			Pedobacter agri	1	0.000265033
			Pedobacter metabolipauper	1	0.000265033
			Pelotomaculum thermopropionicum	1	0.000265033
			Peptoniphilus gorbachii	1	0.000265033
			Peptoniphilus olsenii	1	0.000265033
			Phenylobacterium koreense	1	0.000265033
			Phormidium murrayi	1	0.000265033
			Phycicoccus jejuensis	1	0.000265033
			Phyllobacterium bourgognense	1	0.000265033
			Pirellula staleyi	1	0.000265033
			Planifilum yunnanense	1	0.000265033
			Planomicrobium chinense	1	0.000265033
			Polaribacter dokdonensis	1	0.000265033
			Polynucleobacter difficilis	1	0.000265033
			Pontibacillus chungwhensis	1	0.000265033
			Porphyromonas circumdentaria	1	0.000265033
			Prevotella bergensis	1	0.000265033
			Prevotella dentasini	1	0.000265033
			Promicromonospora umidemergens	1	0.000265033
			Propionibacterium humerusii	1	0.000265033
			Pseudaminobacter salicylatoxidans	1	0.000265033
			Pseudobutyrivibrio xylanivorans	1	0.000265033
			Pseudomonas brenneri	1	0.000265033
			Pseudomonas fragi	1	0.000265033
			Pseudomonas jinjuensis	1	0.000265033
			Pseudomonas knackmussii	1	0.000265033
			Pseudomonas metavorans	1	0.000265033
			Pseudomonas teessidea	1	0.000265033
			Pseudomonas xanthomarina	1	0.000265033
			Pseudonocardia acaciae	1	0.000265033
			Pseudonocardia benzenivorans	1	0.000265033
			Pseudonocardia halophobica	1	0.000265033
			Pseudonocardia tetrahydrofuranoxydans	1	0.000265033
			Pseudonocardia thermophila	1	0.000265033
			Pseudonocardia yunnanensis	1	0.000265033
			Psychrobacter namhaensis	1	0.000265033
			Psychrobacter phenylpyruvicus	1	0.000265033
			Psychromonas aquimarina	1	0.000265033
			Rheinheimera soli	1	0.000265033
			Rhodococcus marinonascens	1	0.000265033
			Rhodovulum iodosum	1	0.000265033
			Rickettsia monacensis	1	0.000265033
			Roseateles depolymerans	1	0.000265033
			Roseospira mediosalina	1	0.000265033
			Rubrivivax benzoatilyticus	1	0.000265033
			Rubrobacter xylanophilus	1	0.000265033
			Ruegeria lacuscaerulensis	1	0.000265033
			Rummeliibacillus stabekisii	1	0.000265033
			Saccharothrix algeriensis	1	0.000265033
			Salinicoccus iranensis	1	0.000265033
			Salinicoccus luteus	1	0.000265033
			Salinicoccus salsiraiae	1	0.000265033
			Salinivibrio budaii	1	0.000265033
			Sediminibacillus albus	1	0.000265033
			Segetibacter koreensis	1	0.000265033
			Shewanella profunda	1	0.000265033
			Shinella granuli	1	0.000265033
			Shinella yambaruensis	1	0.000265033
			Sinorhizobium kummerowiae	1	0.000265033
			Slackia faecicanis	1	0.000265033
			Soehngenia saccharolytica	1	0.000265033
			Sphingomonas haloaromaticamans	1	0.000265033
			Sphingomonas hunanensis	1	0.000265033
			Sphingomonas panni	1	0.000265033
			Sphingomonas pseudosanguinis	1	0.000265033
			Sphingomonas soli	1	0.000265033
			Sphingomonas suberifaciens	1	0.000265033
			Spirosoma linguale	1	0.000265033
			Staphylococcus pasteuri	1	0.000265033
			Streptococcus gallinaceus	1	0.000265033
			Streptomyces aureoversilis	1	0.000265033
			Streptomyces espinosus	1	0.000265033
			Streptomyces eurythermus	1	0.000265033
			Streptomyces glaucosporus	1	0.000265033
			Streptomyces ipomoeae	1	0.000265033
			Streptomyces libani	1	0.000265033
			Streptomyces niveoruber	1	0.000265033
			Streptomyces puniceus	1	0.000265033
			Streptomyces qinlingensis	1	0.000265033
			Streptomyces roseolus	1	0.000265033
			Streptomyces rubiginosus	1	0.000265033
			Streptomyces sudanensis	1	0.000265033
			Streptomyces xanthochromogenes	1	0.000265033
			Streptosporangium subroseum	1	0.000265033
			Streptosporangium violaceochromogenes	1	0.000265033
			Streptosporangium yunnanense	1	0.000265033
			Stygiolobus azoricus	1	0.000265033
			Tenacibaculum litoreum	1	0.000265033
			Thauera aminoaromatica	1	0.000265033
			Thermomonas hydrothermalis	1	0.000265033
			Thiothrix nivea	1	0.000265033
			Treponema zioleckii	1	0.000265033
			Tsukamurella carboxydivorans	1	0.000265033
			Veillonella atypica	1	0.000265033
			Veillonella denticariosi	1	0.000265033
			Veillonella parvula	1	0.000265033
			Vibrio porteresiae	1	0.000265033
			Xanthobacter viscosus	1	0.000265033
			Yersinia frederiksenii	1	0.000265033
